# Supplementary material for: Incidence and characteristics of ventricular tachycardia in patients after percutaneous coronary revascularization of chronic total occlusions
Source: PLoS One. 2019 Nov 22;14(11):e0225580. doi: 10.1371/journal.pone.0225580 (PMC6874319; doi:10.1371/journal.pone.0225580)
Supplement: S1 File — (XLSX) [file pone.0225580.s001.xlsx]

## Sheet: Sheet1
sex	target_vessel	target_vessel [1LADprox2LADRest3RCA4LCX5Bypass]	J-Score	age	planned_PCI	diabetes	CKD	hypertension	nicotine_use	hyperlipidemia	COPD	stroke	CABG_previous	BMI	contrast_agent_use [ml]	fluoroscopy_time	stents	stent_type	ICD_previous	VT_after_CTOPCI	VT_new_onset	VT_recurrence	time_PCI_to_VT [days]	VTshocks	mmVT	VT_CL_min	VT_CL_max	proof_of_ischemia	scintigraphy	MRI	MRI_LGE	MRI_scar_localization [1_anterior/anteroseptal; 2_lateral; 3_inferior/inferoseptal; 4_apikal]	MRI_scar_transmural	EF_initial	EF_FU	deltaEF	EDV_FU	AAD	length_of_stay [days]	CTO_IRA	CTO_nonIRA	CTO_1vessel_disease	CTO_multivessel_disease	VT_ablation	Troponin_post_CTOPCI	betablocker_use	HR_initial	ACE/AT1_use	statine_use
0	RCAdist	3	B	69	1	0	0	1	1	1	0	0	#NULL!	36	#NULL!	#NULL!	#NULL!	#NULL!	0	0	0	0	#NULL!	#NULL!	#NULL!	#NULL!	#NULL!	0	0	0	0	0	0	65	65	0	#NULL!	0	1	0	1	1	0	0	#NULL!	0	65	1	0
0	LADmid, RCAprox	3	A	82	1	0	1	1	0	0	1	0	#NULL!	33	#NULL!	#NULL!	#NULL!	#NULL!	0	0	0	0	#NULL!	#NULL!	#NULL!	#NULL!	#NULL!	1	0	1	1	4	100	30	41	11	90	0	7	1	1	0	1	0	#NULL!	0	100	1	0
0	LAD prox	1	C	76	0	1	0	1	0	1	0	0	0	25	210	12.5	1 BMS	13	0	0	0	0	#NULL!	#NULL!	#NULL!	#NULL!	#NULL!	0	0	0	0	0	0	48	#NULL!	#NULL!	#NULL!	0	1	1	0	1	0	0	#NULL!	1	97	1	0
0	RCA prox	3	C	49	1	0	0	1	0	1	0	0	1	25	310	19.1	3 DES	52	0	0	0	0	#NULL!	#NULL!	#NULL!	#NULL!	#NULL!	1	0	0	0	0	0	60	63	3	#NULL!	0	1	0	1	0	1	0	#NULL!	1	80	1	1
0	LADmid	2	B	62	1	1	0	1	0	1	0	0	1	38	120	17.1	3 DES	72	0	0	0	0	#NULL!	#NULL!	#NULL!	#NULL!	#NULL!	1	0	0	0	0	0	60	63	3	107	0	1	0	1	0	1	0	#NULL!	1	59	1	1
0	RCAdist	3	B	71	1	0	0	1	0	1	0	0	1	22	90	2.5	1 DES	24	0	0	0	0	#NULL!	#NULL!	#NULL!	#NULL!	#NULL!	0	0	0	0	0	0	70	70	0	#NULL!	0	5	0	1	0	1	0	#NULL!	1	54	0	1
0	LADmidl	2	B	72	1	1	0	1	0	1	0	0	0	40	100	4.8	2 DES	46	0	0	0	0	#NULL!	#NULL!	#NULL!	#NULL!	#NULL!	0	0	0	0	0	0	60	55	-5	#NULL!	0	1	0	1	0	1	0	#NULL!	0	70	1	1
0	LAD mid	2	B	64	1	0	0	0	1	1	0	0	0	24	220	4.6	3 DES	64	0	0	0	0	#NULL!	#NULL!	#NULL!	#NULL!	#NULL!	0	0	0	0	0	0	45	68	23	77	0	1	1	0	0	1	0	#NULL!	1	71	1	1
0	LADmidl	2	C	78	0	1	0	1	0	0	0	0	0	34	250	23.1	2 DES	38	0	0	0	0	#NULL!	#NULL!	#NULL!	#NULL!	#NULL!	0	0	0	0	0	0	57	55	-2	140	0	6	0	1	0	1	0	71	1	90	1	0
0	Rcxmid	4	A	80	1	0	0	1	1	0	0	0	0	24	80	2	1 DES	33	0	0	0	0	#NULL!	#NULL!	#NULL!	#NULL!	#NULL!	0	0	0	0	0	0	67	60	-7	#NULL!	0	1	0	1	0	1	0	#NULL!	1	91	1	0
0	LADmid	2	C	53	1	0	0	1	1	0	0	0	0	22	200	4.3	3 DES	100	0	0	0	0	#NULL!	#NULL!	#NULL!	#NULL!	#NULL!	0	0	0	0	0	0	70	55	-15	60	0	1	0	1	0	1	0	#NULL!	1	69	1	1
0	LADdist	2	C	75	1	1	0	1	0	1	0	0	0	32	250	15.1	4 DES	57	0	0	0	0	#NULL!	#NULL!	#NULL!	#NULL!	#NULL!	1	1	0	0	0	0	50	55	5	73	0	5	0	1	0	1	0	51	0	91	1	1
0	RCAmidl, Cxprox	4	C	30	1	1	0	1	1	1	0	0	0	26	320	10	4 DES	87	0	0	0	0	#NULL!	#NULL!	#NULL!	#NULL!	#NULL!	0	0	0	0	0	0	68	70	2	51	0	1	0	1	0	1	0	#NULL!	1	88	1	1
0	RCAmid	3	C	58	1	1	0	1	1	0	0	0	0	31	280	7.3	3 DES	84	0	0	0	0	#NULL!	#NULL!	#NULL!	#NULL!	#NULL!	1	0	0	0	0	0	59	66	7	94	0	2	0	1	0	1	0	1733	1	50	1	1
0	LADdist	2	B	52	1	1	1	1	1	0	1	0	0	26	250	12.4	3 DES	64	0	0	0	0	#NULL!	#NULL!	#NULL!	#NULL!	#NULL!	1	1	0	0	0	0	52	65	13	#NULL!	0	3	0	1	1	0	0	88	1	58	1	0
0	RCAmid	3	A	70	1	0	0	1	0	0	0	0	0	21	80	2.8	2 DES	61	0	0	0	0	#NULL!	#NULL!	#NULL!	#NULL!	#NULL!	1	0	0	0	0	0	55	60	5	#NULL!	0	3	0	1	1	0	0	#NULL!	0	85	1	1
0	LAD midl	2	A	87	0	0	0	1	0	0	0	0	0	26	310	7.8	3 DES	64	0	1	1	0	1	0	1	400	400	0	0	0	0	0	0	47	48	1	#NULL!	0	7	0	1	0	1	0	4271	1	47	1	0
0	#NULL!	3	C	62	#NULL!	1	0	1	0	1	0	0	0	30	221	9.7	1 DES	32	0	0	0	0	#NULL!	#NULL!	#NULL!	#NULL!	#NULL!	1	0	0	0	0	0	60	57	-3	108	0	6	0	1	0	1	0	#NULL!	1	60	1	1
0	RCAostial	3	C	73	1	0	0	1	0	0	0	0	0	23	#NULL!	#NULL!	#NULL!	#NULL!	0	0	0	0	#NULL!	#NULL!	#NULL!	#NULL!	#NULL!	0	0	0	0	0	0	61	60	-1	#NULL!	0	2	0	1	1	0	0	246	1	93	1	1
0	RCA prox	3	C	77	1	0	0	0	1	0	0	0	0	33	220	13.3	4 DES	104	0	0	0	0	#NULL!	#NULL!	#NULL!	#NULL!	#NULL!	1	0	0	0	0	0	57	67	10	122	0	1	0	1	0	1	0	#NULL!	1	67	1	0
0	LADdist	2	B	72	0	0	0	1	0	1	1	0	0	21	100	3	2 DES	22	0	0	0	0	#NULL!	#NULL!	#NULL!	#NULL!	#NULL!	0	0	0	0	0	0	60	68	8	88	0	1	0	1	0	1	0	#NULL!	1	71	1	1
0	Rcxmid	4	C	79	1	0	1	1	0	1	0	0	1	30	400	18.5	6 DES	103	0	0	0	0	#NULL!	#NULL!	#NULL!	#NULL!	#NULL!	0	0	0	0	0	0	37	50	13	#NULL!	0	3	1	0	0	1	0	#NULL!	#NULL!	#NULL!	#NULL!	#NULL!
0	LADmid	2	B	68	1	1	0	1	0	1	0	0	0	29	100	3.4	1 DES	24	0	0	0	0	#NULL!	#NULL!	#NULL!	#NULL!	#NULL!	0	0	0	0	0	0	65	55	-10	#NULL!	0	1	0	1	1	0	0	#NULL!	1	73	1	1
0	LADostial	1	B	65	1	1	0	1	1	1	1	0	0	23	100	10	2 DES	40	1	0	0	0	#NULL!	#NULL!	#NULL!	#NULL!	#NULL!	0	0	0	0	0	0	20	27	7	206	0	1	1	0	1	0	0	40	1	100	1	1
0	RCxmid	4	B	53	1	1	0	1	1	1	0	0	0	37	#NULL!	#NULL!	#NULL!	#NULL!	0	0	0	0	#NULL!	#NULL!	#NULL!	#NULL!	#NULL!	1	1	0	0	0	0	44	58	14	124	0	1	1	0	1	0	0	20	1	58	1	1
0	LADmid	2	A	66	1	0	0	1	0	1	0	0	0	21	100	8.3	1 BMS	15	0	0	0	0	#NULL!	#NULL!	#NULL!	#NULL!	#NULL!	1	1	0	0	0	0	60	60	0	#NULL!	0	1	0	1	0	1	0	#NULL!	1	63	0	1
0	LAD midl	2	C	46	1	0	0	0	1	0	0	0	0	22	260	15	2 DES, 1 BMS	53	1	0	0	0	#NULL!	#NULL!	#NULL!	#NULL!	#NULL!	0	0	0	0	0	0	24	37	13	187	0	1	1	0	0	1	0	#NULL!	1	90	0	0
0	RCA midl	3	C	75	1	0	0	1	0	1	0	0	1	30	350	16	2 DES, 1 BMS	52	0	0	0	0	#NULL!	#NULL!	#NULL!	#NULL!	#NULL!	1	1	0	0	0	0	58	51	-7	#NULL!	0	1	0	1	0	1	0	#NULL!	0	80	1	1
0	RCXprox	4	C	74	1	0	0	1	0	0	0	0	0	29	250	9.4	2 DES	60	0	0	0	0	#NULL!	#NULL!	#NULL!	#NULL!	#NULL!	1	0	1	1	3	50	29	38	9	155	0	1	1	0	0	1	0	#NULL!	1	74	1	1
0	RCAprox	3	A	59	1	1	1	1	0	0	1	0	0	55	190	3.5	4 DES	61	0	0	0	0	#NULL!	#NULL!	#NULL!	#NULL!	#NULL!	0	0	0	0	0	0	55	62	7	175	0	2	1	0	1	0	0	#NULL!	1	66	1	1
0	RCAmid	3	C	79	1	1	0	1	0	1	0	0	0	30	#NULL!	#NULL!	#NULL!	#NULL!	0	0	0	0	#NULL!	#NULL!	#NULL!	#NULL!	#NULL!	1	0	1	0	0	0	45	#NULL!	#NULL!	#NULL!	0	1	0	1	0	1	0	#NULL!	1	#NULL!	1	1
0	LADmid	2	C	69	1	0	0	1	0	0	0	0	0	30	250	5.2	4 DES	68	0	0	0	0	#NULL!	#NULL!	#NULL!	#NULL!	#NULL!	0	0	0	0	0	0	65	74	9	57	0	3	0	1	1	0	0	#NULL!	0	66	0	0
0	LAD midl	2	C	71	1	1	0	1	0	1	0	0	0	33	202	11.9	3 DES	76	0	0	0	0	#NULL!	#NULL!	#NULL!	#NULL!	#NULL!	1	0	0	0	0	0	60	75	15	117	0	7	0	1	0	1	0	#NULL!	1	85	1	1
0	RCA midl	3	C	74	0	0	0	1	0	1	0	0	0	31	110	2.4	2 DEB	#NULL!	0	0	0	0	#NULL!	#NULL!	#NULL!	#NULL!	#NULL!	0	0	0	0	0	0	65	64	-1	57	0	1	1	0	1	0	0	#NULL!	1	70	1	1
0	RCX dist	4	C	52	1	0	0	1	1	1	0	0	0	21	120	#NULL!	2 DES	35	0	0	0	0	#NULL!	#NULL!	#NULL!	#NULL!	#NULL!	1	0	0	0	0	0	47	51	4	66	0	1	0	1	0	1	0	#NULL!	1	59	1	1
0	RCAprox	3	B	69	1	1	0	1	1	0	0	0	0	27	100	6.3	1 DES	36	0	0	0	0	#NULL!	#NULL!	#NULL!	#NULL!	#NULL!	1	0	1	1	2	50	58	55	-3	87	0	2	0	1	1	0	0	#NULL!	1	92	1	1
0	RCAmid, LADdist	3	A	80	1	1	0	1	0	0	0	0	0	25	110	7.3	2 DES	46	0	0	0	0	#NULL!	#NULL!	#NULL!	#NULL!	#NULL!	1	0	1	1	1	100	34	55	21	#NULL!	0	1	1	0	0	1	0	#NULL!	1	73	1	1
0	RCA dist	3	C	81	0	1	0	1	0	1	0	0	1	29	300	12.5	3 DES	64	0	0	0	0	#NULL!	#NULL!	#NULL!	#NULL!	#NULL!	0	0	0	0	0	0	50	55	5	79	0	1	1	0	0	1	0	#NULL!	1	61	1	1
0	Rcxprox	4	B	74	1	0	0	1	0	0	0	0	0	31	705	80.5	2 DES	35	0	0	0	0	#NULL!	#NULL!	#NULL!	#NULL!	#NULL!	1	0	0	0	0	0	65	66	1	77	0	2	0	1	0	1	0	#NULL!	1	51	1	1
0	RCAprox	3	C	64	1	1	0	1	1	1	1	0	0	43	120	14.1	2 DES	69	0	0	0	0	#NULL!	#NULL!	#NULL!	#NULL!	#NULL!	1	1	0	0	0	0	59	50	-9	155	0	1	0	1	0	1	0	123	1	62	1	0
0	RCAprox, CXmid	3	C	70	1	0	0	1	0	0	0	0	0	31	120	4.5	2 DES	51	0	0	0	0	#NULL!	#NULL!	#NULL!	#NULL!	#NULL!	1	0	0	0	0	0	67	58	-9	38	1	1	0	1	0	1	0	#NULL!	1	70	1	0
0	RCXprox	4	B	51	1	0	0	1	0	0	0	0	0	20	180	6.2	2 DES	60	0	0	0	0	#NULL!	#NULL!	#NULL!	#NULL!	#NULL!	1	1	0	0	0	0	55	#NULL!	#NULL!	#NULL!	0	1	0	1	0	1	0	#NULL!	1	62	1	1
0	RCA prox	3	C	74	1	0	0	1	0	0	0	0	0	34	380	19.2	4 DES	104	0	0	0	0	#NULL!	#NULL!	#NULL!	#NULL!	#NULL!	0	0	0	0	0	0	64	64	0	121	0	1	0	1	0	1	0	#NULL!	1	100	1	0
0	RCA prox	3	C	71	1	1	0	1	0	1	0	0	0	26	400	17.3	3 DES, 1 BMS	#NULL!	0	0	0	0	#NULL!	#NULL!	#NULL!	#NULL!	#NULL!	0	0	0	0	0	0	70	59	-11	84	0	11	0	1	1	0	0	314	1	86	0	1
0	RCA prox	3	C	76	1	1	1	1	0	1	0	1	0	26	300	10.2	4 DES	84	0	0	0	0	#NULL!	#NULL!	#NULL!	#NULL!	#NULL!	0	0	0	0	0	0	56	#NULL!	#NULL!	#NULL!	0	2	0	1	0	1	0	#NULL!	1	63	1	1
0	RCAmid	3	A	72	0	0	0	1	0	0	1	0	0	35	350	12.5	4 DES	99	0	0	0	0	#NULL!	#NULL!	#NULL!	#NULL!	#NULL!	0	0	0	0	0	0	45	55	10	156	0	1	0	1	0	1	0	#NULL!	0	61	1	1
0	LADmid	2	C	58	1	0	0	1	1	1	0	0	0	30	250	6.5	4 DES	58	0	0	0	0	#NULL!	#NULL!	#NULL!	#NULL!	#NULL!	1	0	0	0	0	0	52	57	5	93	0	2	0	1	0	1	0	#NULL!	1	66	1	1
0	LADmid	2	C	78	1	0	1	1	0	1	0	0	0	32	250	9.1	3 DES	72	0	0	0	0	#NULL!	#NULL!	#NULL!	#NULL!	#NULL!	1	0	1	1	4;3	100	50	50	0	129	0	1	1	0	0	1	0	#NULL!	1	61	1	0
0	RCAprox	3	C	74	1	0	0	1	0	1	0	0	1	29	750	32.6	3 DES	93	0	0	0	0	#NULL!	#NULL!	#NULL!	#NULL!	#NULL!	1	0	1	1	3	100	46	#NULL!	#NULL!	#NULL!	0	1	0	1	0	1	0	#NULL!	1	57	1	0
0	Rcxmid	4	C	71	1	0	1	1	0	1	0	0	0	21	170	12.2	#NULL!	#NULL!	0	0	0	0	#NULL!	#NULL!	#NULL!	#NULL!	#NULL!	0	0	0	0	0	0	65	63	-2	73	0	2	1	0	0	1	0	#NULL!	1	60	1	1
0	RCAprox	3	B	66	1	0	1	1	1	1	0	0	0	26	150	6.2	2 DES	51	0	0	0	0	#NULL!	#NULL!	#NULL!	#NULL!	#NULL!	0	0	0	0	0	0	59	59	0	#NULL!	0	1	0	1	0	1	0	#NULL!	1	58	1	1
0	LADmid	2	B	73	1	1	0	1	0	1	0	0	#NULL!	31	#NULL!	#NULL!	#NULL!	#NULL!	0	0	0	0	#NULL!	#NULL!	#NULL!	#NULL!	#NULL!	0	0	0	0	0	0	65	60	-5	91	0	1	0	1	1	0	0	20	1	87	1	1
0	RCAmid	3	C	76	1	1	0	1	1	1	0	0	#NULL!	38	#NULL!	#NULL!	#NULL!	#NULL!	0	0	0	0	#NULL!	#NULL!	#NULL!	#NULL!	#NULL!	0	0	0	0	0	0	55	56	1	85	0	1	0	1	1	0	0	#NULL!	1	112	1	1
0	RCA dist	3	C	72	0	0	1	1	0	1	0	0	0	32	270	24.5	2 DES	52	0	0	0	0	#NULL!	#NULL!	#NULL!	#NULL!	#NULL!	1	0	0	0	0	0	60	60	0	#NULL!	0	1	0	1	0	1	0	#NULL!	1	63	1	0
0	RCAprox	3	C	73	1	0	0	1	0	0	0	0	0	27	240	15.4	3 DES	47	0	0	0	0	#NULL!	#NULL!	#NULL!	#NULL!	#NULL!	0	0	0	0	0	0	45	#NULL!	#NULL!	#NULL!	0	1	0	1	1	0	0	#NULL!	0	93	1	0
0	RCAprox	3	A	76	1	1	1	1	0	0	0	0	0	30	40	2.1	1 DES	38	0	0	0	0	#NULL!	#NULL!	#NULL!	#NULL!	#NULL!	1	1	0	0	0	0	63	55	-8	98	0	0	1	0	1	0	0	#NULL!	0	70	1	1
0	RCAmid	3	B	76	1	0	1	1	0	1	0	0	0	34	250	10	3 DES	71	0	0	0	0	#NULL!	#NULL!	#NULL!	#NULL!	#NULL!	0	0	0	0	0	0	57	65	8	#NULL!	0	2	1	0	0	1	0	39	1	80	1	1
0	Rcxostial	4	B	70	1	1	0	1	0	0	0	0	1	33	500	12.4	4 DES	45	0	0	0	0	#NULL!	#NULL!	#NULL!	#NULL!	#NULL!	0	0	0	0	0	0	36	37	1	92	0	12	0	1	0	1	0	#NULL!	#NULL!	#NULL!	#NULL!	#NULL!
0	Rcxostial	4	C	69	1	1	1	1	0	1	0	0	1	33	100	6.3	1 DES	18	0	0	0	0	#NULL!	#NULL!	#NULL!	#NULL!	#NULL!	0	0	0	0	0	0	39	#NULL!	#NULL!	#NULL!	0	1	1	0	0	1	0	#NULL!	1	66	0	1
0	RCAdist	3	C	56	0	0	0	1	1	1	0	0	0	28	280	25.6	1 DES	24	0	0	0	0	#NULL!	#NULL!	#NULL!	#NULL!	#NULL!	0	0	0	0	0	0	57	62	5	122	0	2	1	0	0	1	0	312	0	89	0	0
0	LADmid	2	B	78	1	0	1	1	0	1	0	1	0	24	180	5	2 DES	42	0	0	0	0	#NULL!	#NULL!	#NULL!	#NULL!	#NULL!	1	0	0	0	0	0	60	56	-4	86	0	1	0	1	1	0	0	#NULL!	1	60	1	1
0	RCAprox	3	B	54	1	0	0	1	0	1	0	0	0	31	200	21.4	3 DES	90	0	0	0	0	#NULL!	#NULL!	#NULL!	#NULL!	#NULL!	1	1	0	0	0	0	63	54	-9	77	0	1	0	1	1	0	0	#NULL!	0	74	1	1
0	LAD prox	1	C	58	1	1	1	1	0	1	0	0	0	25	140	5.1	4 DES	109	0	0	0	0	#NULL!	#NULL!	#NULL!	#NULL!	#NULL!	1	0	0	0	0	0	58	#NULL!	#NULL!	#NULL!	0	3	0	1	0	1	0	#NULL!	1	92	1	1
0	LADprox	1	B	74	0	0	0	1	0	0	0	0	0	30	120	13.4	2 DES	46	0	0	0	0	#NULL!	#NULL!	#NULL!	#NULL!	#NULL!	1	1	0	0	0	0	55	#NULL!	#NULL!	#NULL!	0	1	0	1	0	1	0	#NULL!	1	64	0	0
1	RCA mid	3	C	50	1	0	0	1	1	1	0	0	0	24	150	5.1	1 DES	28	0	0	0	0	#NULL!	#NULL!	#NULL!	#NULL!	#NULL!	0	0	0	0	0	0	55	#NULL!	#NULL!	#NULL!	0	1	0	1	0	1	0	#NULL!	1	60	1	1
1	RCA dist	3	C	70	1	0	0	1	0	1	0	0	0	32	243	20.1	4 DES, 1 BMS	139	0	0	0	0	#NULL!	#NULL!	#NULL!	#NULL!	#NULL!	1	0	0	0	0	0	56	62	6	115	0	1	0	1	0	1	0	#NULL!	1	54	0	0
1	RCA prox	3	C	78	1	0	0	1	0	0	0	0	0	22	380	23.4	4 DES	96	0	0	0	0	#NULL!	#NULL!	#NULL!	#NULL!	#NULL!	1	0	0	0	0	0	60	69	9	#NULL!	0	2	0	1	1	0	0	399	0	70	1	0
1	PLA1	4	C	60	1	0	0	1	1	1	1	0	0	39	170	3.2	3 DES	64	0	0	0	0	#NULL!	#NULL!	#NULL!	#NULL!	#NULL!	1	0	0	0	0	0	50	60	10	160	0	1	0	1	0	1	0	#NULL!	1	70	1	1
1	RCA prox	3	C	67	1	0	0	1	1	1	1	0	0	26	520	30.1	2 DES	52	0	0	0	0	#NULL!	#NULL!	#NULL!	#NULL!	#NULL!	1	0	0	0	0	0	35	43	8	118	0	3	1	0	0	1	0	#NULL!	0	83	0	1
1	RCA midl	3	C	78	0	0	0	0	1	0	0	0	0	24	250	14	3 DES	63	0	0	0	0	#NULL!	#NULL!	#NULL!	#NULL!	#NULL!	0	0	0	0	0	0	61	#NULL!	#NULL!	#NULL!	0	3	1	0	0	1	0	36	1	/	1	0
1	LADmid	2	B	68	1	1	1	1	0	0	0	0	0	31	290	7.1	4 DES	92	1	1	0	1	1	0	1	430	500	0	0	0	0	0	0	30	36	6	162	0	2	0	1	1	0	1	#NULL!	1	74	1	1
1	RCAmidl	3	B	78	1	0	0	1	0	1	0	0	0	24	110	4.4	2 DES	46	0	0	0	0	#NULL!	#NULL!	#NULL!	#NULL!	#NULL!	1	0	0	0	0	0	57	#NULL!	#NULL!	#NULL!	0	1	0	1	0	1	0	#NULL!	1	68	1	1
1	LADmid	2	C	65	1	0	0	1	0	1	0	0	1	35	250	18.5	2 DES	46	0	0	0	0	#NULL!	#NULL!	#NULL!	#NULL!	#NULL!	0	0	0	0	0	0	60	#NULL!	#NULL!	#NULL!	0	1	0	1	0	1	0	#NULL!	1	70	1	1
1	RCXmid	4	C	81	0	1	1	1	0	0	0	0	0	22	250	10.2	1 DES	28	0	0	0	0	#NULL!	#NULL!	#NULL!	#NULL!	#NULL!	0	0	0	0	0	0	35	#NULL!	#NULL!	#NULL!	0	1	1	0	0	1	0	#NULL!	1	80	0	0
1	LAD midl	2	C	53	0	0	0	1	0	0	0	0	0	28	170	7.3	2 DES	48	0	0	0	0	#NULL!	#NULL!	#NULL!	#NULL!	#NULL!	1	0	0	0	0	0	68	#NULL!	#NULL!	#NULL!	0	1	0	1	1	0	0	#NULL!	1	74	1	0
1	RCA midl	3	C	65	1	1	0	1	1	0	0	0	0	37	250	18	3 DES	84	0	0	0	0	#NULL!	#NULL!	#NULL!	#NULL!	#NULL!	0	0	0	0	0	0	40	40	0	#NULL!	0	1	0	1	0	1	0	#NULL!	0	92	1	0
1	RCX midl	4	C	73	1	0	0	1	0	0	0	0	0	24	143	6.5	2 DES	46	0	0	0	0	#NULL!	#NULL!	#NULL!	#NULL!	#NULL!	0	0	0	0	0	0	#NULL!	#NULL!	#NULL!	#NULL!	0	1	0	1	0	1	0	#NULL!	1	72	1	1
1	PLA2	4	B	87	0	1	1	1	1	0	0	0	1	28	180	9.2	2 DES	38	0	0	0	0	#NULL!	#NULL!	#NULL!	#NULL!	#NULL!	0	0	0	0	0	0	47	36	-11	#NULL!	0	5	0	1	0	1	0	46	1	89	1	1
1	RCAmid	3	B	63	1	1	0	0	1	0	1	0	0	31	180	7.2	3 DES	52	0	0	0	0	#NULL!	#NULL!	#NULL!	#NULL!	#NULL!	1	1	0	0	0	0	46	58	12	#NULL!	0	1	1	0	1	0	0	#NULL!	1	96	1	1
1	RCXmid	4	C	82	1	0	1	1	0	1	0	0	1	29	240	6.1	3 DES	36	0	0	0	0	#NULL!	#NULL!	#NULL!	#NULL!	#NULL!	0	0	0	0	0	0	65	58	-7	75	0	1	1	0	0	1	0	#NULL!	1	88	1	1
1	RCAmid	3	B	68	1	1	0	1	#NULL!	1	0	0	0	27	160	5.9	3 DES	83	0	0	0	0	#NULL!	#NULL!	#NULL!	#NULL!	#NULL!	0	0	0	0	0	0	60	61	1	#NULL!	0	3	0	1	0	1	0	#NULL!	#NULL!	#NULL!	#NULL!	#NULL!
1	RCAprox	3	C	46	0	0	0	0	1	0	0	0	0	32	#NULL!	#NULL!	#NULL!	#NULL!	0	0	0	0	#NULL!	#NULL!	#NULL!	#NULL!	#NULL!	0	0	0	0	0	0	56	55	-1	100	0	1	1	0	0	1	0	#NULL!	1	72	0	0
1	RCA-VB	5	C	73	1	1	1	1	0	1	0	0	1	25	150	12	2 BMS	64	0	0	0	0	#NULL!	#NULL!	#NULL!	#NULL!	#NULL!	0	0	0	0	0	0	50	#NULL!	#NULL!	#NULL!	0	2	1	0	0	1	0	102	1	80	1	1
1	RCA dist	3	C	70	0	1	0	1	0	1	0	0	1	27	320	13.8	4 DES	82	0	0	0	0	#NULL!	#NULL!	#NULL!	#NULL!	#NULL!	1	0	0	0	0	0	68	50	-18	159	0	1	0	1	0	1	0	#NULL!	1	65	1	1
1	LADdist	2	C	83	0	0	0	1	0	1	0	0	0	27	250	10.4	3 DES	50	0	0	0	0	#NULL!	#NULL!	#NULL!	#NULL!	#NULL!	0	0	0	0	0	0	55	#NULL!	#NULL!	#NULL!	0	1	0	1	0	1	0	399	0	82	1	1
1	PLA 1	4	B	50	0	0	1	1	1	1	0	0	0	#NULL!	130	10.5	1 DES	24	0	0	0	0	#NULL!	#NULL!	#NULL!	#NULL!	#NULL!	1	0	0	0	0	0	55	70	15	158	0	1	0	1	0	1	0	#NULL!	1	93	1	1
1	LADmid	2	B	61	1	0	0	1	0	0	0	0	0	29	350	20	2 DES	43	0	0	0	0	#NULL!	#NULL!	#NULL!	#NULL!	#NULL!	1	1	0	0	0	0	37	27	-10	223	0	1	1	0	0	1	0	#NULL!	1	65	1	1
1	LAD midl	2	B	76	1	0	0	0	0	0	0	1	0	25	200	4.3	2 DES	58	0	0	0	0	#NULL!	#NULL!	#NULL!	#NULL!	#NULL!	0	0	0	0	0	0	54	45	-9	94	0	3	0	1	1	0	0	#NULL!	0	70	1	1
1	RCA prox	3	B	53	1	1	0	1	1	1	0	0	0	35	100	3.9	2 DES	46	1	0	0	0	#NULL!	#NULL!	#NULL!	#NULL!	#NULL!	0	0	0	0	0	0	38	19	-19	188	0	1	1	0	1	0	0	5	1	62	1	1
1	RCAmid	3	C	68	1	0	0	1	0	1	0	0	0	28	150	3.7	3 DES	88	0	0	0	0	#NULL!	#NULL!	#NULL!	#NULL!	#NULL!	0	0	0	0	0	0	56	52	-4	#NULL!	0	1	0	1	0	1	0	#NULL!	1	61	1	1
1	LAD prox	1	C	52	1	0	0	1	1	1	0	0	0	25	300	20.4	3 DES	52	0	0	0	0	#NULL!	#NULL!	#NULL!	#NULL!	#NULL!	0	0	0	0	0	0	42	32	-10	216	0	1	0	1	1	0	0	#NULL!	0	80	1	1
1	RCAprox	3	C	71	1	1	0	1	0	1	0	0	1	33	127	11.4	1 DES	20	0	0	0	0	#NULL!	#NULL!	#NULL!	#NULL!	#NULL!	0	0	0	0	0	0	44	50	6	142	0	1	0	1	0	1	0	#NULL!	1	62	1	1
1	LADmid	2	B	74	1	0	0	1	1	1	0	0	0	24	150	5.1	1 DES	24	0	0	0	0	#NULL!	#NULL!	#NULL!	#NULL!	#NULL!	1	1	0	0	0	0	70	64	-6	91	0	1	0	1	1	0	0	#NULL!	1	70	1	0
1	RCAmid	3	B	71	1	1	0	1	1	1	0	0	0	28	130	4.2	1 DES	18	0	0	0	0	#NULL!	#NULL!	#NULL!	#NULL!	#NULL!	1	1	0	0	0	0	39	44	5	137	0	1	0	1	0	1	0	#NULL!	1	61	1	1
1	Rcxmid	4	B	72	0	1	0	1	1	1	0	0	0	20	280	16.3	1 DES	28	0	0	0	0	#NULL!	#NULL!	#NULL!	#NULL!	#NULL!	0	0	0	0	0	0	55	52	-3	118	0	6	0	1	0	1	0	#NULL!	1	61	1	1
1	LADdist	2	B	78	1	0	0	1	0	1	0	0	0	27	200	6	2 DES	52	0	0	0	0	#NULL!	#NULL!	#NULL!	#NULL!	#NULL!	1	0	0	0	0	0	49	50	1	#NULL!	0	1	1	0	1	0	0	#NULL!	1	68	1	1
1	RCAprox	3	B	79	1	0	0	1	0	1	0	0	0	23	550	25.5	5 DES	105	0	0	0	0	#NULL!	#NULL!	#NULL!	#NULL!	#NULL!	1	0	0	0	0	0	64	58	-6	99	0	1	0	1	0	1	0	104	1	66	1	1
1	RCAprox	3	A	57	1	0	0	1	0	0	0	0	0	27	150	9.7	3 DES	104	0	0	0	0	#NULL!	#NULL!	#NULL!	#NULL!	#NULL!	1	0	0	0	0	0	62	55	-7	#NULL!	0	1	0	1	1	0	0	#NULL!	0	58	1	0
1	RCAmid	3	B	71	1	0	0	1	0	1	0	0	0	27	340	38.4	3 DES	102	0	0	0	0	#NULL!	#NULL!	#NULL!	#NULL!	#NULL!	0	0	0	0	0	0	63	55	-8	75	0	1	0	1	0	1	0	#NULL!	1	62	0	1
1	RCAprox	3	B	48	1	0	1	1	1	1	0	0	0	30	280	27.1	2 DES	71	0	0	0	0	#NULL!	#NULL!	#NULL!	#NULL!	#NULL!	1	0	0	0	0	0	61	60	-1	60	0	1	0	1	0	1	0	#NULL!	1	73	1	1
1	RCXprox	4	C	68	1	0	1	1	1	1	0	0	1	35	50	6.3	1 DES	33	1	0	0	0	#NULL!	#NULL!	#NULL!	#NULL!	#NULL!	1	0	0	0	0	0	37	40	3	198	0	1	1	0	0	1	0	#NULL!	1	74	1	1
1	LADmid	2	B	62	1	1	1	1	1	1	0	0	0	29	250	11.5	2 DES	64	0	0	0	0	#NULL!	#NULL!	#NULL!	#NULL!	#NULL!	1	0	0	0	0	0	22	15	-7	295	0	1	1	0	0	1	0	#NULL!	1	100	1	1
1	LADprox	1	C	53	0	1	0	1	1	1	0	1	0	30	120	13.1	1 DES	24	0	0	0	0	#NULL!	#NULL!	#NULL!	#NULL!	#NULL!	1	0	0	0	0	0	65	60	-5	150	0	1	1	0	0	1	0	#NULL!	1	61	1	1
1	RCA	3	C	80	1	0	0	1	0	0	0	0	0	25	182	85	3 DES	100	0	0	0	0	#NULL!	#NULL!	#NULL!	#NULL!	#NULL!	1	0	1	1	2	50	59	68	9	101	0	1	1	0	0	1	0	#NULL!	1	77	1	1
1	LADmid	2	C	51	1	1	0	1	1	1	0	0	0	32	350	12	3 DES	60	0	0	0	0	#NULL!	#NULL!	#NULL!	#NULL!	#NULL!	0	0	0	0	0	0	9	23	14	#NULL!	0	1	1	0	0	1	0	#NULL!	1	107	1	1
1	LADmid	2	C	67	1	0	0	1	0	1	0	0	0	31	250	8	3 DES	52	0	0	0	0	#NULL!	#NULL!	#NULL!	#NULL!	#NULL!	1	0	0	0	0	0	62	65	3	#NULL!	0	1	0	1	1	0	0	#NULL!	1	62	1	1
1	RCX prox	4	C	58	1	1	0	1	0	0	0	0	0	26	60	0.9	2 DES	56	0	0	0	0	#NULL!	#NULL!	#NULL!	#NULL!	#NULL!	1	0	1	1	3	50	49	59	10	94	0	1	0	1	0	1	0	#NULL!	1	68	1	1
1	RCAprox	3	B	60	1	0	1	1	0	0	0	0	0	29	250	8	1 DES	33	0	0	0	0	#NULL!	#NULL!	#NULL!	#NULL!	#NULL!	1	0	0	0	0	0	60	60	0	77	0	1	0	1	0	1	0	#NULL!	1	88	1	1
1	RCxmid	4	C	65	1	0	0	1	1	1	0	0	#NULL!	29	#NULL!	#NULL!	#NULL!	#NULL!	0	0	0	0	#NULL!	#NULL!	#NULL!	#NULL!	#NULL!	1	1	0	0	0	0	#NULL!	53	#NULL!	#NULL!	0	1	0	1	0	1	0	#NULL!	1	56	1	1
1	RCA prox	3	C	74	0	0	0	1	1	1	1	0	0	26	90	1.5	1 DES	28	0	0	0	0	#NULL!	#NULL!	#NULL!	#NULL!	#NULL!	0	0	0	0	0	0	65	65	0	#NULL!	0	1	0	1	0	1	0	#NULL!	0	58	1	1
1	RCAprox	3	C	71	1	0	0	1	0	1	0	0	0	32	120	13.2	3 DES	83	0	0	0	0	#NULL!	#NULL!	#NULL!	#NULL!	#NULL!	0	0	0	0	0	0	48	38	-10	115	0	1	0	1	0	1	0	#NULL!	1	55	1	1
1	RCAdist	3	A	61	1	1	0	1	1	1	0	0	0	27	100	3	2 DES	42	0	0	0	0	#NULL!	#NULL!	#NULL!	#NULL!	#NULL!	0	0	0	0	0	0	55	55	0	#NULL!	0	1	0	1	0	1	0	#NULL!	1	66	1	1
1	LAD mid	2	#NULL!	76	1	1	1	1	0	0	0	0	0	29	200	2.2	2 DES	42	0	0	0	0	#NULL!	#NULL!	#NULL!	#NULL!	#NULL!	0	0	0	0	0	0	50	59	9	55	0	1	1	0	0	1	0	#NULL!	0	70	1	1
1	LAD midl	2	#NULL!	73	1	1	0	1	0	0	0	0	0	27	150	3.4	1 BMS	25	0	0	0	0	#NULL!	#NULL!	#NULL!	#NULL!	#NULL!	0	0	0	0	0	0	52	56	4	106	0	3	1	0	1	0	0	#NULL!	1	76	1	1
1	LAD midl	2	C	82	0	0	0	1	0	1	1	0	1	24	350	22.3	1 DES	20	1	1	1	0	0	0	1	500	500	0	0	0	0	0	0	34	#NULL!	#NULL!	#NULL!	1	7	1	0	1	1	0	#NULL!	1	53	0	0
1	RCAprox	3	B	63	1	1	0	1	1	1	0	1	0	27	490	76.1	2 DES, 1 BMS	66	0	0	0	0	#NULL!	#NULL!	#NULL!	#NULL!	#NULL!	0	0	0	0	0	0	60	63	3	107	0	2	0	1	1	0	0	391	1	70	1	0
1	RCXmidl	4	A	71	0	1	0	1	0	1	0	0	0	27	150	5	2 DES	26	0	0	0	0	#NULL!	#NULL!	#NULL!	#NULL!	#NULL!	1	0	0	0	0	0	65	58	-7	72	0	2	0	1	0	1	0	139	1	53	1	1
1	RCAprox	3	B	62	1	1	0	1	1	1	0	0	0	27	173	82	4 DES	108	0	0	0	0	#NULL!	#NULL!	#NULL!	#NULL!	#NULL!	0	0	0	0	0	0	48	59	11	#NULL!	0	1	1	0	0	1	0	#NULL!	1	90	1	1
1	Rcxprox	4	C	77	1	0	1	1	0	1	0	0	1	25	170	3.1	4 DES	58	0	0	0	0	#NULL!	#NULL!	#NULL!	#NULL!	#NULL!	0	0	0	0	0	0	68	62	-6	#NULL!	0	1	0	1	0	1	0	#NULL!	1	59	1	1
1	LADmid	2	A	60	0	0	0	1	0	0	0	0	0	23	200	6.5	3 DES	71	0	0	0	0	#NULL!	#NULL!	#NULL!	#NULL!	#NULL!	0	0	0	0	0	0	47	#NULL!	#NULL!	#NULL!	0	1	0	1	0	1	0	#NULL!	0	89	1	0
1	Rcxmid	4	A	56	1	1	0	1	1	0	0	1	0	27	120	4.1	1 DES	36	0	0	0	0	#NULL!	#NULL!	#NULL!	#NULL!	#NULL!	1	0	1	1	3	90	38	60	22	#NULL!	0	3	1	0	0	1	0	271	1	68	1	1
1	RCAprox	3	B	70	1	0	0	1	0	0	0	0	0	30	300	14.2	3 DES	46	0	0	0	0	#NULL!	#NULL!	#NULL!	#NULL!	#NULL!	0	0	0	0	0	0	62	#NULL!	#NULL!	#NULL!	0	6	0	1	0	1	0	886	1	90	1	1
1	Rcxmid	4	B	77	1	0	1	1	1	1	0	0	#NULL!	27	#NULL!	#NULL!	#NULL!	#NULL!	0	0	0	0	#NULL!	#NULL!	#NULL!	#NULL!	#NULL!	1	1	0	0	0	0	76	#NULL!	#NULL!	#NULL!	0	6	1	0	0	1	0	#NULL!	1	64	1	0
1	RCX prox	4	C	53	1	0	0	1	#NULL!	1	0	0	1	27	200	6.2	2 DES	44	1	1	0	1	4	1	1	420	450	0	0	0	0	0	0	27	30	3	#NULL!	0	6	1	0	0	1	0	#NULL!	1	47	1	1
1	LADostial	1	C	68	1	0	0	1	0	0	0	0	0	25	300	12	3 DES	66	0	0	0	0	#NULL!	#NULL!	#NULL!	#NULL!	#NULL!	1	0	0	0	0	0	58	51	-7	117	0	2	0	1	0	1	0	#NULL!	0	80	0	0
1	LADmid	3	C	74	1	1	1	1	0	1	0	0	1	26	450	21.7	4 DES	89	0	0	0	0	#NULL!	#NULL!	#NULL!	#NULL!	#NULL!	0	0	0	0	0	0	31	39	8	#NULL!	0	14	1	0	0	1	0	#NULL!	1	64	1	1
1	RCxmid	4	C	67	1	1	0	1	0	1	0	0	0	28	#NULL!	#NULL!	#NULL!	#NULL!	0	0	0	0	#NULL!	#NULL!	#NULL!	#NULL!	#NULL!	0	0	0	0	0	0	56	62	6	#NULL!	0	1	1	0	0	1	0	#NULL!	1	64	1	0
1	RCAprox	3	B	57	1	1	0	1	1	1	0	0	0	30	450	41.5	3 DES	75	0	0	0	0	#NULL!	#NULL!	#NULL!	#NULL!	#NULL!	0	0	0	0	0	0	63	58	-5	97	0	1	1	0	1	0	0	#NULL!	1	62	1	1
1	RCAprox	3	C	77	1	0	0	1	0	1	0	0	0	27	350	36.2	1 DES	28	0	0	0	0	#NULL!	#NULL!	#NULL!	#NULL!	#NULL!	0	0	0	0	0	0	67	60	-7	#NULL!	0	1	0	1	1	0	0	#NULL!	1	65	1	1
1	RCA prox	3	C	52	1	1	0	1	1	1	0	0	1	32	150	10.7	1 DES	28	0	0	0	0	#NULL!	#NULL!	#NULL!	#NULL!	#NULL!	1	0	0	0	0	0	60	74	14	#NULL!	0	1	0	1	0	1	0	5	1	70	1	1
1	Rcxmid	4	B	58	1	1	0	1	1	1	0	0	0	30	160	5.5	4DES	56	0	1	1	0	1	0	1	#NULL!	#NULL!	0	0	0	0	0	0	28	36	8	251	0	3	1	0	1	0	0	113	1	76	1	1
1	RCAprox	3	C	71	0	1	0	1	1	1	0	0	1	32	120	24.1	1 DEB	30	0	0	0	0	#NULL!	#NULL!	#NULL!	#NULL!	#NULL!	0	0	0	0	0	0	51	50	-1	142	0	4	1	0	0	1	0	731	1	80	1	1
1	RCAmid	3	B	57	1	0	1	1	0	1	0	0	0	32	340	9.4	3 DES	58	0	0	0	0	#NULL!	#NULL!	#NULL!	#NULL!	#NULL!	0	0	0	0	0	0	57	71	14	#NULL!	0	1	0	1	0	1	0	#NULL!	1	73	1	1
1	RCXmid	4	C	54	1	1	0	1	0	1	0	0	0	26	340	18.5	5 DES	68	0	0	0	0	#NULL!	#NULL!	#NULL!	#NULL!	#NULL!	1	0	0	0	0	0	54	#NULL!	#NULL!	#NULL!	0	1	0	1	0	1	0	#NULL!	1	64	1	1
1	RCAprox	3	C	57	1	0	0	1	1	1	0	0	0	24	220	10.8	4 DES	83	0	0	0	0	#NULL!	#NULL!	#NULL!	#NULL!	#NULL!	1	0	1	1	2	75	55	59	4	#NULL!	0	1	1	0	0	1	0	#NULL!	1	89	0	1
1	RCAprox	3	C	44	1	0	0	1	1	1	0	1	0	25	200	11.2	2 DES	72	0	0	0	0	#NULL!	#NULL!	#NULL!	#NULL!	#NULL!	1	0	0	0	0	0	65	55	-10	125	0	2	0	1	0	1	0	#NULL!	0	80	1	1
1	RCAprox	3	C	57	1	0	0	0	1	0	1	0	0	29	300	30	4 DES	110	0	0	0	0	#NULL!	#NULL!	#NULL!	#NULL!	#NULL!	0	0	0	0	0	0	40	52	12	135	0	1	1	0	0	1	0	#NULL!	0	76	0	1
1	RCAdist	3	C	66	0	0	0	1	1	1	0	0	1	27	250	6	2 DES	39	0	0	0	0	#NULL!	#NULL!	#NULL!	#NULL!	#NULL!	1	0	0	0	0	0	60	64	4	182	0	1	0	1	0	1	0	#NULL!	1	65	1	1
1	Rcxdist	4	C	58	1	0	0	0	0	0	0	0	#NULL!	22	#NULL!	#NULL!	#NULL!	#NULL!	0	0	0	0	#NULL!	#NULL!	#NULL!	#NULL!	#NULL!	1	1	0	0	0	0	65	#NULL!	#NULL!	#NULL!	0	1	0	1	0	1	0	#NULL!	0	54	1	1
1	LAD prox	1	C	50	1	0	0	1	0	0	0	0	0	30	200	4.4	2 DES	44	0	0	0	0	#NULL!	#NULL!	#NULL!	#NULL!	#NULL!	1	1	0	0	0	0	60	64	4	112	0	1	0	1	0	1	0	#NULL!	0	64	1	0
1	LADmid	2	B	74	0	0	0	1	0	0	0	0	0	28	180	11.4	4 DES	76	0	0	0	0	#NULL!	#NULL!	#NULL!	#NULL!	#NULL!	1	0	0	0	0	0	50	50	0	#NULL!	0	1	0	1	0	1	0	#NULL!	0	82	1	1
1	RCAmid	3	B	60	1	0	0	1	1	1	0	0	0	23	200	5.5	2 DES	72	0	0	0	0	#NULL!	#NULL!	#NULL!	#NULL!	#NULL!	1	0	1	1	2	75	47	49	2	95	0	1	1	0	1	0	0	#NULL!	0	57	1	1
1	RCAdist	3	B	74	1	0	0	1	0	1	0	1	0	24	110	5	2 DES	35	0	0	0	0	#NULL!	#NULL!	#NULL!	#NULL!	#NULL!	1	0	1	1	1	75	55	63	8	109	0	1	1	0	0	1	0	#NULL!	1	61	1	1
1	RCAprox	3	B	60	1	0	0	1	1	0	0	0	0	31	220	10.5	4 DES	110	0	0	0	0	#NULL!	#NULL!	#NULL!	#NULL!	#NULL!	0	0	0	0	0	0	25	#NULL!	#NULL!	#NULL!	0	1	1	0	0	1	0	#NULL!	1	71	1	1
1	Rcxmid	4	A	66	1	1	0	1	0	0	1	0	0	24	#NULL!	#NULL!	#NULL!	#NULL!	0	0	0	0	#NULL!	#NULL!	#NULL!	#NULL!	#NULL!	0	0	0	0	0	0	54	55	1	81	0	4	0	1	1	0	0	#NULL!	1	74	1	0
1	RCAprox	3	C	61	1	0	0	1	1	0	0	0	0	25	#NULL!	#NULL!	#NULL!	#NULL!	0	0	0	0	#NULL!	#NULL!	#NULL!	#NULL!	#NULL!	1	0	1	1	3	50	41	58	17	161	0	1	1	0	1	0	0	#NULL!	0	71	0	0
1	RCX prox	4	C	43	0	0	0	0	1	1	0	0	0	19	300	4	2 DES	42	0	0	0	0	#NULL!	#NULL!	#NULL!	#NULL!	#NULL!	1	0	0	0	0	0	71	65	-6	95	0	1	0	1	0	1	0	#NULL!	0	78	0	0
1	LAD midl	2	C	68	1	0	0	1	1	1	0	0	1	28	380	35.5	3 DES	72	0	0	0	0	#NULL!	#NULL!	#NULL!	#NULL!	#NULL!	1	0	0	0	0	0	61	75	14	100	0	1	0	1	1	0	0	#NULL!	1	72	0	1
1	LAD prox	1	B	64	1	0	0	1	1	1	0	0	0	24	350	7.7	1 DES, 1 BMS	37	1	0	0	0	#NULL!	#NULL!	#NULL!	#NULL!	#NULL!	0	0	0	0	0	0	23	#NULL!	#NULL!	#NULL!	0	2	0	1	0	1	0	#NULL!	1	95	1	1
1	RCA dist	3	C	48	1	1	0	1	1	1	0	0	0	44	180	23.2	3 DES	88	0	0	0	0	#NULL!	#NULL!	#NULL!	#NULL!	#NULL!	1	1	0	0	0	0	59	#NULL!	#NULL!	#NULL!	0	1	0	1	0	1	0	#NULL!	1	72	1	1
1	RCAmid	3	B	76	0	0	0	1	0	1	1	0	0	28	210	16	2 DES	33	0	0	0	0	#NULL!	#NULL!	#NULL!	#NULL!	#NULL!	0	0	0	0	0	0	58	57	-1	138	0	1	0	1	0	1	0	#NULL!	1	75	1	1
1	RCAprox	3	C	76	1	0	1	1	0	1	0	0	1	28	150	9.3	3 DES	108	0	0	0	0	#NULL!	#NULL!	#NULL!	#NULL!	#NULL!	1	0	1	1	2	50	50	55	5	68	0	1	1	0	0	1	0	#NULL!	1	58	1	1
1	RCAmid	3	B	60	1	0	0	1	1	1	1	0	0	20	330	29.8	4 DES	100	0	0	0	0	#NULL!	#NULL!	#NULL!	#NULL!	#NULL!	0	0	0	0	0	0	52	72	20	#NULL!	0	3	1	0	1	0	0	#NULL!	1	52	1	0
1	LADmid	2	C	62	1	0	0	1	0	1	0	0	0	40	150	7.1	3 DES	70	0	0	0	0	#NULL!	#NULL!	#NULL!	#NULL!	#NULL!	0	0	0	0	0	0	70	69	-1	#NULL!	0	1	0	1	1	0	0	#NULL!	1	62	1	1
1	PLA	2	C	80	1	0	0	1	0	1	0	0	0	25	172	74	2 DES	50	0	0	0	0	#NULL!	#NULL!	#NULL!	#NULL!	#NULL!	0	0	0	0	0	0	57	#NULL!	#NULL!	#NULL!	0	1	0	1	0	1	0	#NULL!	1	50	1	1
1	LAD mid	2	#NULL!	77	1	1	1	1	0	1	0	0	0	26	#NULL!	#NULL!	#NULL!	#NULL!	0	0	0	0	#NULL!	#NULL!	#NULL!	#NULL!	#NULL!	1	1	0	0	0	0	70	68	-2	111	0	1	0	1	0	1	0	#NULL!	1	68	1	1
1	RCA dist	3	C	40	1	0	0	1	1	1	1	0	0	19	250	19.3	3 DES	74	0	0	0	0	#NULL!	#NULL!	#NULL!	#NULL!	#NULL!	1	1	0	0	0	0	45	65	20	125	0	1	0	1	1	0	0	#NULL!	1	81	1	0
1	RCX dist	4	C	73	1	0	0	1	0	1	0	0	1	35	350	11.4	5 DES	92	1	0	0	0	#NULL!	#NULL!	#NULL!	#NULL!	#NULL!	1	0	0	0	0	0	49	44	-5	208	0	3	1	0	0	1	0	#NULL!	1	79	1	1
1	Cxmid	4	B	63	1	0	0	1	1	1	0	0	0	30	300	10.1	3 DES	83	0	0	0	0	#NULL!	#NULL!	#NULL!	#NULL!	#NULL!	1	0	0	0	0	0	56	66	10	168	0	2	0	1	0	1	0	#NULL!	1	55	1	1
1	LAD	1	B	73	0	1	1	1	0	0	0	0	0	29	300	17.4	1 DES	33	0	0	0	0	#NULL!	#NULL!	#NULL!	#NULL!	#NULL!	0	0	0	0	0	0	34	40	6	116	0	8	1	0	0	1	0	9837	0	101	1	1
1	RCAmid	3	B	77	0	1	0	1	0	1	0	0	1	24	210	24.2	3 DES	82	0	0	0	0	#NULL!	#NULL!	#NULL!	#NULL!	#NULL!	0	0	0	0	0	0	55	35	-20	84	0	1	0	1	0	1	0	#NULL!	1	74	1	1
1	LADmid	2	A	72	1	0	1	1	0	1	0	0	0	25	100	3	1 DES	28	0	0	0	0	#NULL!	#NULL!	#NULL!	#NULL!	#NULL!	0	0	0	0	0	0	57	57	0	#NULL!	0	1	0	1	0	1	0	#NULL!	1	70	1	1
1	RCAdist	3	A	77	0	0	1	1	0	0	0	0	0	26	80	4.2	1 BMS	13	0	0	0	0	#NULL!	#NULL!	#NULL!	#NULL!	#NULL!	0	0	0	0	0	0	55	65	10	#NULL!	0	1	0	1	0	1	0	#NULL!	1	62	1	1
1	RCAprox	3	B	59	1	0	0	1	0	1	0	0	0	26	160	6.5	3 DES	86	0	0	0	0	#NULL!	#NULL!	#NULL!	#NULL!	#NULL!	1	0	1	1	2	50	78	59	-19	136	0	1	1	0	0	1	0	#NULL!	1	58	1	1
1	RCAostial	3	C	57	1	1	0	1	1	1	0	0	0	25	160	3.1	2 DES	71	0	0	0	0	#NULL!	#NULL!	#NULL!	#NULL!	#NULL!	0	0	0	0	0	0	29	25	-4	196	0	1	0	1	0	1	0	#NULL!	1	84	1	1
1	LADdist	2	A	49	1	0	0	1	0	0	0	0	0	29	50	2.3	1 DES	26	0	0	0	0	#NULL!	#NULL!	#NULL!	#NULL!	#NULL!	0	0	0	0	0	0	60	65	5	130	0	1	1	0	0	1	0	#NULL!	1	47	1	1
1	RCAdist	3	B	79	1	1	0	1	1	1	0	0	1	30	#NULL!	#NULL!	#NULL!	#NULL!	0	0	0	0	#NULL!	#NULL!	#NULL!	#NULL!	#NULL!	1	0	1	0	0	0	60	40	-20	#NULL!	0	4	0	1	0	1	0	6868	1	55	0	1
1	RCAprox	3	B	56	1	0	0	0	1	0	0	0	0	28	#NULL!	#NULL!	#NULL!	#NULL!	0	0	0	0	#NULL!	#NULL!	#NULL!	#NULL!	#NULL!	1	0	1	0	0	0	61	#NULL!	#NULL!	#NULL!	0	6	0	1	1	0	0	#NULL!	1	57	1	1
1	RCAprox	3	C	69	1	1	1	1	1	1	0	0	0	30	#NULL!	#NULL!	#NULL!	#NULL!	0	0	0	0	#NULL!	#NULL!	#NULL!	#NULL!	#NULL!	1	0	1	1	2	100	61	63	2	84	0	3	1	0	0	1	0	#NULL!	1	65	1	1
1	LAD peri	2	#NULL!	90	1	0	0	1	0	0	0	0	0	29	130	8.1	#NULL!	26	0	0	0	0	#NULL!	#NULL!	#NULL!	#NULL!	#NULL!	0	0	0	0	0	0	42	62	20	48	0	26	0	1	1	0	0	39	0	71	1	0
1	RCA	3	#NULL!	36	1	0	0	1	1	1	0	0	0	24	160	3.4	3 DES	70	0	0	0	0	#NULL!	#NULL!	#NULL!	#NULL!	#NULL!	1	0	0	0	0	0	62	71	9	127	0	1	0	1	0	1	0	#NULL!	1	74	1	1
1	RCA prox	3	C	58	1	0	0	1	0	1	0	0	0	25	280	10.4	3 DES	74	0	0	0	0	#NULL!	#NULL!	#NULL!	#NULL!	#NULL!	1	0	0	0	0	0	30	42	12	170	0	1	0	1	0	1	0	#NULL!	1	61	1	1
1	RCA dist	3	C	54	1	0	0	1	1	0	0	0	0	25	140	3.2	3 DES	60	0	0	0	0	#NULL!	#NULL!	#NULL!	#NULL!	#NULL!	1	1	0	0	0	0	48	55	7	83	0	1	0	1	0	1	0	#NULL!	0	77	1	1
1	LAD pox	1	C	80	1	0	1	1	0	0	0	0	0	24	90	4.2	1 DES	24	0	0	0	0	#NULL!	#NULL!	#NULL!	#NULL!	#NULL!	0	0	0	0	0	0	55	65	10	#NULL!	0	1	0	1	1	0	0	#NULL!	1	61	1	1
1	LAD midl	2	C	70	0	0	0	1	1	1	0	0	0	10	350	23.1	2 DES	28	0	0	0	0	#NULL!	#NULL!	#NULL!	#NULL!	#NULL!	0	0	0	0	0	0	60	54	-6	70	0	1	0	1	0	1	0	#NULL!	1	52	1	1
1	LAD midl	2	A	41	1	0	0	1	0	1	0	0	0	34	100	1.5	2 DES	36	0	0	0	0	#NULL!	#NULL!	#NULL!	#NULL!	#NULL!	0	0	0	0	0	0	35	42	7	161	0	1	0	1	1	0	0	#NULL!	1	98	1	1
1	RCAprox	3	A	49	0	0	0	1	0	0	0	0	0	26	113	2.5	1 DES	18	0	0	0	0	#NULL!	#NULL!	#NULL!	#NULL!	#NULL!	1	0	0	0	0	0	60	61	1	96	0	1	0	1	1	0	0	#NULL!	0	91	0	0
1	RCX dist	4	C	75	0	0	0	1	1	0	0	1	0	28	#NULL!	#NULL!	#NULL!	#NULL!	0	0	0	0	#NULL!	#NULL!	#NULL!	#NULL!	#NULL!	0	0	0	0	0	0	42	40	-2	101	0	1	0	1	1	0	0	#NULL!	1	66	1	1
1	RCAprox	3	C	60	0	0	0	1	1	1	0	0	0	27	310	13.5	#NULL!	#NULL!	0	0	0	0	#NULL!	#NULL!	#NULL!	#NULL!	#NULL!	1	1	0	0	0	0	33	44	11	127	0	1	0	1	0	1	0	#NULL!	1	62	1	1
1	Rcxmid	4	B	77	1	1	0	1	0	1	0	1	0	38	90	10.4	1 DES	38	0	0	0	0	#NULL!	#NULL!	#NULL!	#NULL!	#NULL!	0	0	0	0	0	0	46	49	3	122	0	21	1	0	1	0	0	85	#NULL!	#NULL!	#NULL!	#NULL!
1	LADmid	2	C	76	1	0	0	1	0	1	0	0	0	22	250	21.4	1 DES	24	0	0	0	0	#NULL!	#NULL!	#NULL!	#NULL!	#NULL!	1	0	0	0	0	0	61	59	-2	121	0	1	0	1	0	1	0	#NULL!	1	66	1	1
1	LADprox	1	C	81	0	0	0	1	1	1	0	0	0	25	140	14.5	1 DES	28	0	0	0	0	#NULL!	#NULL!	#NULL!	#NULL!	#NULL!	0	0	0	0	0	0	64	64	0	#NULL!	0	1	0	1	1	0	0	#NULL!	0	76	1	1
1	RCAprox	3	B	64	1	1	0	1	0	0	0	0	0	23	200	5.4	3 DES	100	0	0	0	0	#NULL!	#NULL!	#NULL!	#NULL!	#NULL!	0	0	0	0	0	0	30	63	33	144	0	1	0	1	0	1	0	#NULL!	1	67	1	0
1	RCAmid	3	A	71	0	0	0	1	1	0	0	0	0	26	180	7.4	3 DES	72	0	0	0	0	#NULL!	#NULL!	#NULL!	#NULL!	#NULL!	0	0	0	0	0	0	60	55	-5	#NULL!	0	1	0	1	0	1	0	#NULL!	1	56	1	1
1	RCAmid	3	A	50	1	1	0	1	0	1	0	0	0	30	250	3.1	3 DES	72	0	0	0	0	#NULL!	#NULL!	#NULL!	#NULL!	#NULL!	1	0	0	0	0	0	58	59	1	85	0	1	0	1	0	1	0	#NULL!	1	62	1	1
1	LADdist	2	A	78	1	0	1	1	0	0	0	0	0	26	110	2.1	1 DES	36	0	0	0	0	#NULL!	#NULL!	#NULL!	#NULL!	#NULL!	0	0	0	0	0	0	61	67	6	#NULL!	0	1	0	1	1	0	0	#NULL!	1	51	1	1
1	RCAmid	3	B	50	1	1	1	1	1	1	0	0	0	27	110	3.6	2 DES	60	0	0	0	0	#NULL!	#NULL!	#NULL!	#NULL!	#NULL!	0	0	0	0	0	0	38	15	-23	200	0	1	1	0	1	0	0	#NULL!	1	85	1	1
1	RCAprox	3	C	62	1	0	0	1	1	0	0	0	0	32	280	21.3	3 DES	96	0	0	0	0	#NULL!	#NULL!	#NULL!	#NULL!	#NULL!	0	0	0	0	0	0	59	66	7	134	0	1	1	0	0	1	0	#NULL!	0	84	1	0
1	RCAprox	3	C	58	1	0	0	1	1	1	0	0	0	31	350	13.5	3 DES	73	0	0	0	0	#NULL!	#NULL!	#NULL!	#NULL!	#NULL!	0	0	0	0	0	0	65	60	-5	75	0	1	0	1	0	1	0	#NULL!	1	62	1	1
1	RCAmid	3	A	79	0	1	1	1	0	0	0	0	#NULL!	27	#NULL!	#NULL!	#NULL!	#NULL!	0	0	0	0	#NULL!	#NULL!	#NULL!	#NULL!	#NULL!	0	0	0	0	0	0	30	35	5	#NULL!	0	4	0	1	0	1	0	457	1	67	1	1
1	RCAmid	3	B	68	0	0	1	1	0	1	0	0	0	25	#NULL!	#NULL!	#NULL!	#NULL!	1	1	0	1	#NULL!	0	1	400	400	0	0	0	0	0	0	35	34	-1	180	0	1	1	0	0	1	0	#NULL!	1	63	1	1
1	RCA midl	3	C	70	0	0	0	1	1	1	1	0	0	27	200	33.2	2 BMS	42	0	0	0	0	#NULL!	#NULL!	#NULL!	#NULL!	#NULL!	0	0	0	0	0	0	61	59	-2	90	0	1	1	0	0	1	0	#NULL!	1	90	1	1
1	RCX prox	4	C	68	1	0	0	1	0	1	0	0	0	27	100	7	2 DES	36	0	0	0	0	#NULL!	#NULL!	#NULL!	#NULL!	#NULL!	0	0	0	0	0	0	55	55	0	106	0	1	0	1	0	1	0	#NULL!	1	53	1	1
1	#NULL!	3	C	62	1	1	0	1	1	0	0	0	0	25	200	15	3 DES	79	0	0	0	0	#NULL!	#NULL!	#NULL!	#NULL!	#NULL!	1	0	0	0	0	0	59	61	2	108	0	1	0	1	0	1	0	#NULL!	1	48	1	1
1	RCAmidl	3	C	58	1	0	0	0	1	1	0	0	0	24	#NULL!	#NULL!	#NULL!	#NULL!	0	0	0	0	#NULL!	#NULL!	#NULL!	#NULL!	#NULL!	1	0	0	0	0	0	50	51	1	72	0	1	0	1	0	1	0	#NULL!	1	72	1	1
1	LADmidl	2	C	79	0	0	0	1	0	0	0	0	0	22	140	16.1	2 DES	56	0	0	0	0	#NULL!	#NULL!	#NULL!	#NULL!	#NULL!	0	0	0	0	0	0	43	49	6	108	0	5	0	1	0	1	0	#NULL!	0	74	1	0
1	LAD-RD1	2	C	55	1	0	0	1	0	1	0	0	0	35	100	9.5	#NULL!	#NULL!	0	0	0	0	#NULL!	#NULL!	#NULL!	#NULL!	#NULL!	1	0	0	0	0	0	55	57	2	165	0	1	1	0	1	0	0	#NULL!	1	61	1	1
1	LADmidl	2	C	58	1	0	0	1	1	1	1	0	1	25	260	12.3	2 DES	56	0	0	0	0	#NULL!	#NULL!	#NULL!	#NULL!	#NULL!	0	0	0	0	0	0	42	45	3	177	0	1	1	0	0	1	0	#NULL!	1	73	1	1
1	LADmid	2	C	62	1	0	0	1	0	1	0	0	0	28	300	19.4	2 DES	40	1	0	0	0	#NULL!	#NULL!	#NULL!	#NULL!	#NULL!	0	0	0	0	0	0	54	59	5	168	0	1	1	0	1	0	0	#NULL!	1	58	1	1
1	Cxmid	4	C	48	1	0	0	1	1	0	0	0	0	29	160	3.5	1 DES	38	0	0	0	0	#NULL!	#NULL!	#NULL!	#NULL!	#NULL!	0	0	0	0	0	0	32	41	9	178	0	1	1	1	0	1	0	#NULL!	1	80	1	1
1	LADmid, RCAprox	3	C	78	1	0	0	1	0	1	0	0	0	26	350	16	#NULL!	#NULL!	0	0	0	0	#NULL!	#NULL!	#NULL!	#NULL!	#NULL!	1	0	1	1	4	100	19	28	9	#NULL!	0	2	0	1	0	1	0	#NULL!	1	67	1	1
1	RCAmid	3	C	60	1	1	0	0	1	1	0	0	0	24	400	29	2 DES	72	0	0	0	0	#NULL!	#NULL!	#NULL!	#NULL!	#NULL!	1	0	0	0	0	0	32	27	-5	170	0	1	0	1	0	1	0	#NULL!	1	72	1	1
1	RCAprox	3	C	74	1	0	0	1	0	1	0	0	0	25	480	41.2	6 DES	122	0	0	0	0	#NULL!	#NULL!	#NULL!	#NULL!	#NULL!	1	0	0	0	0	0	56	70	14	86	0	1	0	1	0	1	0	#NULL!	1	52	1	1
1	RCAmid	3	C	71	1	0	0	1	1	1	0	0	#NULL!	31	#NULL!	#NULL!	#NULL!	#NULL!	0	0	0	0	#NULL!	#NULL!	#NULL!	#NULL!	#NULL!	1	0	1	1	2	50	58	60	2	#NULL!	0	1	0	1	1	0	0	#NULL!	1	60	1	1
1	RCX dist	4	#NULL!	70	0	0	0	1	1	1	0	0	0	30	#NULL!	#NULL!	#NULL!	#NULL!	0	0	0	0	#NULL!	#NULL!	#NULL!	#NULL!	#NULL!	1	0	0	0	0	0	64	62	-2	116	0	1	0	1	0	1	0	#NULL!	1	65	1	1
1	RCA prox	3	C	45	1	0	0	1	1	0	0	0	0	30	150	4.2	2 DES	38	0	0	0	0	#NULL!	#NULL!	#NULL!	#NULL!	#NULL!	0	0	0	0	0	0	58	58	0	150	0	1	1	0	0	1	0	#NULL!	0	84	1	0
1	RCA mid	3	C	43	#NULL!	1	1	1	0	1	0	0	0	28	150	4.1	1 BMS	20	1	0	0	0	#NULL!	#NULL!	#NULL!	#NULL!	#NULL!	0	0	0	0	0	0	39	35	-4	200	1	7	0	1	0	1	0	#NULL!	1	42	1	1
1	LADmid	2	C	42	1	0	0	1	0	1	0	0	0	23	140	10.4	3 DES	72	1	0	0	0	#NULL!	#NULL!	#NULL!	#NULL!	#NULL!	0	0	0	0	0	0	15	30	15	180	0	1	1	0	0	1	0	#NULL!	1	55	1	1
1	RCA midl	3	#NULL!	59	0	0	0	1	1	1	0	0	0	25	230	9.3	3 DES	52	0	0	0	0	#NULL!	#NULL!	#NULL!	#NULL!	#NULL!	1	0	0	0	0	0	65	#NULL!	#NULL!	#NULL!	0	1	0	1	1	0	0	#NULL!	0	102	1	1
1	RCA prox	3	B	48	1	1	0	1	1	1	0	0	0	38	170	5.4	3 DES	88	0	0	0	0	#NULL!	#NULL!	#NULL!	#NULL!	#NULL!	1	1	0	0	0	0	46	54	8	#NULL!	0	1	0	1	0	1	0	#NULL!	1	67	1	1
1	RCAmidl	3	C	73	1	0	0	1	1	1	0	0	0	32	250	12.3	4 DES	72	0	0	0	0	#NULL!	#NULL!	#NULL!	#NULL!	#NULL!	1	0	0	0	0	0	38	39	1	149	0	1	0	1	0	1	0	#NULL!	1	48	1	1
1	RCAprox	3	B	45	1	0	0	1	1	0	0	0	0	24	PT" 200	8.6	3 DES	62	0	0	0	0	#NULL!	#NULL!	#NULL!	#NULL!	#NULL!	1	0	1	1	2	50	60	60	0	#NULL!	0	1	1	0	0	1	0	#NULL!	0	75	1	1
1	RCAprox	3	C	51	1	0	0	1	1	1	0	0	0	26	118	7.2	4 DES	92	0	0	0	0	#NULL!	#NULL!	#NULL!	#NULL!	#NULL!	0	0	0	0	0	0	48	60	12	#NULL!	0	1	0	1	0	1	0	#NULL!	1	73	1	1
1	RCAmid	3	C	49	1	0	0	1	1	1	0	0	#NULL!	32	#NULL!	#NULL!	#NULL!	#NULL!	0	0	0	0	#NULL!	#NULL!	#NULL!	#NULL!	#NULL!	1	0	1	1	2	25	46	42	-4	89	0	1	1	0	0	1	0	#NULL!	1	110	1	1
1	LAD dist	2	B	45	0	0	0	1	1	1	0	0	0	27	450	19	3 DES	66	0	0	0	0	#NULL!	#NULL!	#NULL!	#NULL!	#NULL!	1	0	0	0	0	0	70	64	-6	90	0	1	0	1	0	1	0	#NULL!	0	75	1	0
1	Cx mid	4	B	57	1	1	0	1	1	0	0	0	0	39	120	4.8	2 DES	42	0	0	0	0	#NULL!	#NULL!	#NULL!	#NULL!	#NULL!	1	0	0	0	0	0	60	60	0	170	0	1	0	1	0	1	0	#NULL!	1	68	1	1
1	RCA prox	3	C	68	#NULL!	1	0	1	1	1	0	0	0	33	230	6.5	3 DES	60	0	0	0	0	#NULL!	#NULL!	#NULL!	#NULL!	#NULL!	0	0	0	0	0	0	54	53	-1	174	0	1	0	1	0	1	0	#NULL!	1	65	1	0
1	RCAmidl	3	C	54	1	0	0	1	1	0	0	0	0	35	121	15.5	2 DES	36	0	0	0	0	#NULL!	#NULL!	#NULL!	#NULL!	#NULL!	0	0	0	0	0	0	60	60	0	#NULL!	0	1	0	1	1	0	0	#NULL!	1	47	1	1
1	RCXdist	4	B	60	1	0	0	1	#NULL!	1	0	0	0	34	200	3.7	2 DES	45	0	0	0	0	#NULL!	#NULL!	#NULL!	#NULL!	#NULL!	0	0	0	0	0	0	55	55	0	103	0	3	0	1	0	1	0	#NULL!	1	/	1	1
1	RCA midl	3	C	70	0	1	0	1	0	0	0	0	0	35	300	17.3	1 DES	20	0	0	0	0	#NULL!	#NULL!	#NULL!	#NULL!	#NULL!	1	0	0	0	0	0	50	54	4	126	0	1	0	1	1	0	0	#NULL!	1	75	1	1
1	RCA midl	3	B	65	1	1	0	1	0	1	0	0	0	28	240	6.5	1 DES	28	1	0	0	0	#NULL!	#NULL!	#NULL!	#NULL!	#NULL!	0	0	0	0	0	0	25	33	8	150	0	6	0	1	0	1	0	#NULL!	1	102	1	0
1	RCA	3	C	69	1	0	0	1	1	1	0	0	1	25	450	11.2	4 DES	76	0	0	0	0	#NULL!	#NULL!	#NULL!	#NULL!	#NULL!	0	0	0	0	0	0	51	52	1	144	0	3	1	0	0	1	0	258	0	88	1	1
1	Rcxprox	4	C	68	1	1	1	1	1	0	0	0	1	26	240	11	2 DES	32	0	0	0	0	#NULL!	#NULL!	#NULL!	#NULL!	#NULL!	1	1	0	0	0	0	47	45	-2	#NULL!	0	1	0	1	0	1	0	#NULL!	1	59	1	0
1	LADmid	2	C	49	1	0	0	1	1	1	0	0	0	26	220	30.1	2 DES	50	1	0	0	0	#NULL!	#NULL!	#NULL!	#NULL!	#NULL!	0	0	0	0	0	0	30	30	0	202	0	1	1	0	0	1	0	#NULL!	1	61	1	1
1	RCAprox	3	C	78	1	0	1	0	0	0	1	0	0	23	180	8.2	3 DES	90	0	0	0	0	#NULL!	#NULL!	#NULL!	#NULL!	#NULL!	0	0	0	0	0	0	24	28	4	121	0	61	0	0	0	1	0	#NULL!	1	70	0	0
1	RCAprox	3	C	0	1	0	1	1	1	1	0	0	0	32	100	18.2	1 DES	38	0	0	0	0	#NULL!	#NULL!	#NULL!	#NULL!	#NULL!	0	0	0	0	0	0	43	45	2	100	0	1	0	1	0	1	0	#NULL!	1	64	1	1
1	RCAprox	3	C	68	1	0	0	1	0	1	0	0	0	29	130	4.3	5 DES	102	0	0	0	0	#NULL!	#NULL!	#NULL!	#NULL!	#NULL!	1	0	0	0	0	0	59	63	4	98	0	1	1	0	0	1	0	#NULL!	1	57	1	1
1	LADostial	1	C	80	1	0	0	1	0	1	0	0	#NULL!	27	#NULL!	#NULL!	#NULL!	#NULL!	0	0	0	0	#NULL!	#NULL!	#NULL!	#NULL!	#NULL!	1	0	1	0	0	0	64	64	0	137	0	8	0	1	1	0	0	900	1	50	1	1
1	LADostial	1	B	66	1	1	0	1	0	0	0	0	#NULL!	30	#NULL!	#NULL!	#NULL!	#NULL!	0	0	0	0	#NULL!	#NULL!	#NULL!	#NULL!	#NULL!	1	0	1	1	1	25	45	44	-1	116	0	1	1	0	0	1	0	#NULL!	1	72	1	1
1	RCA prox	3	C	75	1	1	0	1	1	1	0	0	1	32	#NULL!	#NULL!	#NULL!	#NULL!	0	0	0	0	#NULL!	#NULL!	#NULL!	#NULL!	#NULL!	1	0	0	0	0	0	#NULL!	68	#NULL!	110	0	1	0	1	0	1	0	#NULL!	1	67	1	1
1	RCA midl	3	C	58	0	1	0	1	0	1	0	0	0	33	180	17.5	2 DES	28	0	0	0	0	#NULL!	#NULL!	#NULL!	#NULL!	#NULL!	1	1	0	0	0	0	72	65	-7	83	0	1	0	1	0	1	0	#NULL!	1	70	1	1
1	RCA midl	3	C	48	1	0	0	1	0	1	0	0	0	23	250	16.9	4 DES	98	0	0	0	0	#NULL!	#NULL!	#NULL!	#NULL!	#NULL!	0	0	0	0	0	0	65	55	-10	#NULL!	0	1	0	1	0	1	0	#NULL!	1	77	1	1
1	LADprox	1	B	64	1	0	0	0	1	0	0	0	0	27	270	13.6	3 DES	70	0	0	0	0	#NULL!	#NULL!	#NULL!	#NULL!	#NULL!	1	0	1	1	1	50	19	20	1	255	0	1	1	0	0	1	0	#NULL!	0	97	0	0
1	RCAdist	3	C	63	0	0	0	1	0	1	0	0	0	27	150	9	2 DES	61	0	0	0	0	#NULL!	#NULL!	#NULL!	#NULL!	#NULL!	1	0	0	0	0	0	69	#NULL!	#NULL!	#NULL!	0	1	0	1	0	1	0	#NULL!	1	57	1	1
1	LADmid	2	B	68	1	1	1	1	1	0	0	1	0	18	100	12	2 DES	57	0	0	0	0	#NULL!	#NULL!	#NULL!	#NULL!	#NULL!	0	0	0	0	0	0	12	30	18	#NULL!	0	15	1	0	0	1	0	363	1	114	1	1
1	RCAost	3	C	68	1	1	1	1	0	1	0	0	0	31	240	8.3	5 DES	118	0	0	0	0	#NULL!	#NULL!	#NULL!	#NULL!	#NULL!	0	0	0	0	0	0	49	#NULL!	#NULL!	#NULL!	0	13	1	0	0	1	0	111	1	#NULL!	1	1
1	RCAprox	3	B	87	1	1	1	1	0	1	0	0	#NULL!	31	#NULL!	#NULL!	#NULL!	#NULL!	0	0	0	0	#NULL!	#NULL!	#NULL!	#NULL!	#NULL!	1	1	0	0	0	0	65	72	7	102	0	2	0	1	0	1	0	#NULL!	1	58	0	0
1	RCAmid	3	C	78	1	0	1	1	1	1	0	0	#NULL!	28	#NULL!	#NULL!	#NULL!	#NULL!	1	1	1	0	0	1	1	290	420	1	0	0	0	0	0	32	37	5	176	0	18	1	0	1	0	1	#NULL!	1	65	1	1
1	LADmid, RIM	2	B	55	1	0	0	1	1	0	0	0	#NULL!	25	#NULL!	#NULL!	#NULL!	#NULL!	0	0	0	0	#NULL!	#NULL!	#NULL!	#NULL!	#NULL!	1	0	1	1	4	100	52	49	-3	120	0	1	1	0	0	1	0	12	1	63	1	1
1	RCAprox	3	C	76	1	0	0	1	1	1	0	0	0	30	#NULL!	#NULL!	#NULL!	#NULL!	0	0	0	0	#NULL!	#NULL!	#NULL!	#NULL!	#NULL!	1	0	1	1	2	100	57	69	12	78	0	1	1	0	0	1	0	#NULL!	1	68	1	1
1	RCAprox	3	A	54	1	0	0	1	1	1	0	0	0	41	#NULL!	#NULL!	#NULL!	#NULL!	0	0	0	0	#NULL!	#NULL!	#NULL!	#NULL!	#NULL!	0	0	0	0	0	0	60	60	0	210	0	2	0	1	0	1	0	#NULL!	1	70	1	1
1	RCAmid	3	C	74	1	1	0	1	0	1	0	0	0	27	#NULL!	#NULL!	#NULL!	#NULL!	0	0	0	0	#NULL!	#NULL!	#NULL!	#NULL!	#NULL!	1	1	0	0	0	0	50	62	12	107	0	1	1	0	1	0	0	#NULL!	0	53	1	1
1	RCA prox.	3	#NULL!	58	1	0	0	1	0	1	0	0	0	37	520	30.1	5 DES	80	0	0	0	0	#NULL!	#NULL!	#NULL!	#NULL!	#NULL!	1	0	0	0	0	0	62	#NULL!	#NULL!	#NULL!	0	1	1	0	1	0	0	#NULL!	1	60	1	0
1	RCA prox	3	C	72	0	0	0	1	0	0	0	0	0	32	200	14.2	2 BMS, 1 DES	56	0	0	0	0	#NULL!	#NULL!	#NULL!	#NULL!	#NULL!	1	0	0	0	0	0	61	68	7	138	0	1	0	1	0	1	0	#NULL!	1	52	1	0
1	RCA midl	3	C	76	1	0	1	1	0	1	0	0	0	33	185	15	2 DES	56	0	0	0	0	#NULL!	#NULL!	#NULL!	#NULL!	#NULL!	0	0	0	0	0	0	60	60	0	85	0	1	1	0	0	1	0	#NULL!	1	74	1	1
1	RCA midl	3	B	55	0	0	0	1	1	0	0	0	0	33	280	9.4	2 DES	32	0	0	0	0	#NULL!	#NULL!	#NULL!	#NULL!	#NULL!	0	0	0	0	0	0	60	53	-7	#NULL!	0	1	0	1	0	1	0	#NULL!	0	60	1	0
1	RCA dist	3	C	74	0	1	0	1	0	0	0	0	0	35	#NULL!	#NULL!	#NULL!	#NULL!	0	0	0	0	#NULL!	#NULL!	#NULL!	#NULL!	#NULL!	1	0	0	0	0	0	53	55	2	128	0	1	0	1	1	0	0	#NULL!	0	86	1	0
1	RCX prox	4	C	58	1	1	0	1	0	1	0	0	0	22	250	5.2	4 DES	64	0	0	0	0	#NULL!	#NULL!	#NULL!	#NULL!	#NULL!	1	0	1	1	2	75	46	49	3	155	0	1	0	1	0	1	0	#NULL!	1	66	1	1
1	RCX dist	4	C	49	1	0	0	1	1	1	0	0	0	21	170	7.2	2 DES	44	0	0	0	0	#NULL!	#NULL!	#NULL!	#NULL!	#NULL!	1	0	0	0	0	0	50	#NULL!	#NULL!	#NULL!	0	1	0	1	1	0	0	#NULL!	1	69	1	1
1	RCA midl	3	C	69	1	1	0	1	1	1	0	0	0	27	440	18.7	1 DES+1BMS	24	0	0	0	0	#NULL!	#NULL!	#NULL!	#NULL!	#NULL!	1	0	0	0	0	0	60	55	-5	103	0	10	0	1	0	1	0	7	0	64	1	1
1	LAD prox	1	C	72	1	1	0	1	1	1	0	0	0	32	300	13.4	3 DES	64	0	0	0	0	#NULL!	#NULL!	#NULL!	#NULL!	#NULL!	1	0	0	0	0	0	47	70	23	80	0	1	0	1	0	1	0	#NULL!	1	78	1	1
1	RCA prox	3	B	77	1	0	0	1	1	1	0	0	0	28	350	9.8	2 DES	44	0	0	0	0	#NULL!	#NULL!	#NULL!	#NULL!	#NULL!	1	0	0	0	0	0	70	63	-7	85	0	1	1	0	0	1	0	#NULL!	1	53	1	0
1	RCX prox	4	B	75	1	0	0	1	0	1	0	0	1	27	300	10.4	2 DES	36	0	0	0	0	#NULL!	#NULL!	#NULL!	#NULL!	#NULL!	1	0	0	0	0	0	65	#NULL!	#NULL!	#NULL!	0	1	0	1	0	1	0	#NULL!	1	59	1	1
1	RCXdist	4	C	55	1	1	0	1	1	1	0	0	0	23	80	2.5	3 DES	68	0	0	0	0	#NULL!	#NULL!	#NULL!	#NULL!	#NULL!	1	0	0	0	0	0	68	65	-3	101	0	1	0	1	0	1	0	#NULL!	1	65	1	1
1	RCAmidl	3	C	52	0	0	0	1	1	1	0	0	0	31	250	17.1	3 DES	55	0	0	0	0	#NULL!	#NULL!	#NULL!	#NULL!	#NULL!	1	0	0	0	0	0	#NULL!	56	#NULL!	88	0	1	0	1	0	1	0	#NULL!	1	64	1	1
1	RCAmidl	3	B	73	0	1	0	1	0	1	0	0	0	30	376	27	4 DES	76	0	0	0	0	#NULL!	#NULL!	#NULL!	#NULL!	#NULL!	1	1	0	0	0	0	60	68	8	97	0	1	1	0	0	1	0	#NULL!	1	79	1	0
1	LADmid	2	C	78	1	0	1	1	0	0	0	0	1	31	#NULL!	#NULL!	#NULL!	#NULL!	0	0	0	0	#NULL!	#NULL!	#NULL!	#NULL!	#NULL!	1	0	0	0	0	0	47	50	3	115	0	1	1	0	0	1	0	#NULL!	1	49	1	1
1	RCXprox	4	C	71	1	1	0	1	0	1	0	0	0	31	150	18.3	1 DES	28	0	0	0	0	#NULL!	#NULL!	#NULL!	#NULL!	#NULL!	1	0	1	1	2	25	65	62	-3	122	0	2	1	0	0	1	0	19	1	51	1	1
1	LADmid	2	C	38	1	0	0	1	1	1	0	0	0	35	300	10.1	2 DES	32	0	0	0	0	#NULL!	#NULL!	#NULL!	#NULL!	#NULL!	0	0	0	0	0	0	57	75	18	157	0	1	0	1	1	0	0	#NULL!	0	79	0	0
1	RCAprox	3	B	77	1	0	0	1	1	0	0	0	0	24	#NULL!	#NULL!	#NULL!	#NULL!	0	0	0	0	#NULL!	#NULL!	#NULL!	#NULL!	#NULL!	1	1	0	0	0	0	65	60	-5	108	0	3	0	1	1	0	0	#NULL!	1	60	1	0
1	RCxmid	4	B	59	1	1	0	1	0	1	0	0	0	29	#NULL!	#NULL!	#NULL!	#NULL!	0	0	0	0	#NULL!	#NULL!	#NULL!	#NULL!	#NULL!	1	0	1	1	2	75	47	48	1	98	0	2	0	1	0	1	0	#NULL!	1	69	1	1
1	LADmid	2	B	70	1	0	0	1	0	0	0	0	0	28	100	4.2	2 DES	38	0	0	0	0	#NULL!	#NULL!	#NULL!	#NULL!	#NULL!	1	1	0	0	0	0	62	55	-7	#NULL!	0	1	0	1	1	0	0	#NULL!	1	72	1	1
1	RCAprox	3	C	57	1	0	0	1	1	1	0	0	0	28	460	43.3	5 DES	100	0	0	0	0	#NULL!	#NULL!	#NULL!	#NULL!	#NULL!	0	0	0	0	0	0	58	54	-4	122	0	1	0	1	0	1	0	#NULL!	1	67	1	1
1	RCX prox	4	#NULL!	37	1	0	0	1	0	0	0	0	1	21	240	26.7	3 DES	44	0	0	0	0	#NULL!	#NULL!	#NULL!	#NULL!	#NULL!	1	0	0	0	0	0	55	#NULL!	#NULL!	#NULL!	0	1	0	1	0	1	0	#NULL!	1	62	1	1
1	LCX/PLA1	4	C	75	1	0	1	1	0	0	0	0	0	29	230	17.9	3 DES	72	1	1	0	1	9	0	1	400	400	0	0	0	0	0	0	35	42	7	138	0	1	1	0	0	1	0	#NULL!	1	58	1	1
1	RCA midl	3	C	68	1	1	1	1	1	1	0	0	0	26	190	15.3	4 DES	104	0	0	0	0	#NULL!	#NULL!	#NULL!	#NULL!	#NULL!	1	1	0	0	0	0	60	60	0	128	0	1	0	1	0	1	0	#NULL!	1	73	1	1
1	RCA midl	3	C	62	1	0	0	1	0	1	1	0	0	17	150	5.3	2 DES	52	0	0	0	0	#NULL!	#NULL!	#NULL!	#NULL!	#NULL!	0	0	0	0	0	0	60	75	15	70	0	1	0	1	1	0	0	#NULL!	1	80	1	1
1	RCAprox	3	B	71	1	0	0	1	0	1	0	0	0	27	400	31	4 DES, 1 BMS	101	0	0	0	0	#NULL!	#NULL!	#NULL!	#NULL!	#NULL!	0	0	0	0	0	0	57	70	13	110	0	2	0	1	1	0	0	#NULL!	0	57	0	0
1	RCX dist	4	C	64	1	0	0	1	0	1	0	0	0	32	240	14.5	2 DES	28	0	0	0	0	#NULL!	#NULL!	#NULL!	#NULL!	#NULL!	1	1	0	0	0	0	50	60	10	115	0	1	0	1	0	1	0	#NULL!	0	70	1	1
1	RCA prox	3	A	68	0	0	0	1	0	1	0	0	0	27	160	5.7	2 BMS	23	0	0	0	0	#NULL!	#NULL!	#NULL!	#NULL!	#NULL!	0	0	0	0	0	0	60	61	1	84	0	1	0	1	0	1	0	#NULL!	1	72	0	1
1	LADdist	2	C	73	0	0	0	1	0	1	0	0	0	23	280	8	4DES	64	0	0	0	0	#NULL!	#NULL!	#NULL!	#NULL!	#NULL!	0	0	0	0	0	0	40	32	-8	130	0	1	1	0	0	1	0	#NULL!	1	70	0	1
1	LCX dist	4	C	58	1	1	0	1	0	0	0	0	0	27	220	21.2	3 DES	64	0	0	0	0	#NULL!	#NULL!	#NULL!	#NULL!	#NULL!	1	0	0	0	0	0	69	68	-1	134	0	1	0	1	0	1	0	#NULL!	1	67	1	1
1	RCA prox	3	C	47	1	0	0	1	1	0	0	0	0	25	500	41.5	3 DES	59	0	0	0	0	#NULL!	#NULL!	#NULL!	#NULL!	#NULL!	0	0	0	0	0	0	57	#NULL!	#NULL!	#NULL!	0	1	1	0	1	0	0	#NULL!	1	81	1	1
1	RCA midl	3	C	78	1	1	1	1	0	1	0	0	0	24	200	#NULL!	1 DES	24	0	0	0	0	#NULL!	#NULL!	#NULL!	#NULL!	#NULL!	0	0	0	0	0	0	#NULL!	59	#NULL!	65	0	1	0	1	0	1	0	76	1	73	1	1
1	RCXdist	4	B	52	1	1	0	1	1	1	0	0	0	24	600	41.7	2 DES	51	0	0	0	0	#NULL!	#NULL!	#NULL!	#NULL!	#NULL!	0	0	0	0	0	0	34	43	9	#NULL!	0	1	1	0	0	1	0	34	1	76	1	1
1	Cxmid	4	C	47	1	0	0	1	1	1	0	0	0	29	200	9.2	3 DES	65	0	0	0	0	#NULL!	#NULL!	#NULL!	#NULL!	#NULL!	0	0	0	0	0	0	57	62	5	107	0	2	0	1	0	1	0	#NULL!	1	60	0	1
1	RCAprox	3	B	57	1	0	0	1	1	1	0	1	1	23	200	17.1	3 DES	68	0	0	0	0	#NULL!	#NULL!	#NULL!	#NULL!	#NULL!	1	1	0	0	0	0	#NULL!	66	#NULL!	90	0	1	0	1	0	1	0	#NULL!	1	65	1	1
1	RCAprox	3	C	80	1	1	1	1	0	1	0	0	0	24	170	14.2	2 DES	48	0	0	0	0	#NULL!	#NULL!	#NULL!	#NULL!	#NULL!	0	0	0	0	0	0	21	#NULL!	#NULL!	#NULL!	0	1	0	1	0	1	0	#NULL!	1	72	1	1
1	RCAbypass	5	#NULL!	62	0	1	0	1	0	1	0	1	1	27	200	30.7	3 DES	105	0	0	0	0	#NULL!	#NULL!	#NULL!	#NULL!	#NULL!	0	0	0	0	0	0	53	61	8	151	0	5	1	0	0	1	0	1781	1	64	1	1
1	RCAmid	3	C	58	0	1	0	1	1	1	0	0	1	31	160	18.4	4 DES	119	0	0	0	0	#NULL!	#NULL!	#NULL!	#NULL!	#NULL!	0	0	0	0	0	0	50	49	-1	154	0	1	1	0	0	1	0	#NULL!	1	61	1	1
1	LADdist	2	B	52	1	1	0	1	1	1	0	0	0	29	140	3.1	3 DES	43	0	0	0	0	#NULL!	#NULL!	#NULL!	#NULL!	#NULL!	0	0	0	0	0	0	74	62	-12	135	0	1	0	1	0	1	0	#NULL!	0	63	1	0
1	LADmid	2	B	74	1	0	0	1	0	0	0	0	0	23	220	15.2	3 DES	53	0	0	0	0	#NULL!	#NULL!	#NULL!	#NULL!	#NULL!	1	0	0	0	0	0	49	40	-9	103	0	5	1	0	1	0	0	#NULL!	1	90	1	0
1	RCXmid	4	B	70	1	1	0	1	0	1	0	0	0	26	300	15.5	3 DES	78	0	0	0	0	#NULL!	#NULL!	#NULL!	#NULL!	#NULL!	1	0	1	1	1	50	64	67	3	92	0	3	0	1	0	1	0	2440	1	65	1	1
1	RCAmid	3	B	49	1	1	0	1	1	1	0	0	0	27	250	8.6	2 DES	38	0	0	0	0	#NULL!	#NULL!	#NULL!	#NULL!	#NULL!	1	0	0	0	0	0	60	60	0	100	0	1	1	0	1	0	0	#NULL!	0	79	1	1
1	LADdist	2	B	75	1	0	0	1	0	0	0	0	0	29	150	7.2	1 DES	18	0	0	0	0	#NULL!	#NULL!	#NULL!	#NULL!	#NULL!	0	0	0	0	0	0	53	56	3	99	0	1	1	0	1	0	0	#NULL!	1	51	1	0
1	LADost	1	C	55	1	0	0	1	0	0	0	0	0	27	300	10.3	4 DES	55	0	0	0	0	#NULL!	#NULL!	#NULL!	#NULL!	#NULL!	1	0	1	1	1	50	60	85	25	#NULL!	0	1	1	0	1	0	0	#NULL!	0	73	1	1
1	RCAprox	3	B	57	1	1	1	1	1	1	0	0	0	30	230	9.3	2 DES	52	0	0	0	0	#NULL!	#NULL!	#NULL!	#NULL!	#NULL!	1	0	1	1	2	100	26	29	3	231	0	1	1	0	0	1	0	#NULL!	1	90	1	1
1	RCxprox	4	C	66	1	0	0	1	0	1	0	0	0	21	230	17	3 DES	44	0	0	0	0	#NULL!	#NULL!	#NULL!	#NULL!	#NULL!	1	1	0	0	0	0	56	#NULL!	#NULL!	#NULL!	0	1	1	0	0	1	0	#NULL!	1	58	0	1
1	LADprox	1	B	72	1	0	0	1	1	0	0	0	0	24	170	15.7	2 DES	53	0	0	0	0	#NULL!	#NULL!	#NULL!	#NULL!	#NULL!	1	0	0	0	0	0	56	#NULL!	#NULL!	#NULL!	0	1	0	1	1	0	0	#NULL!	0	58	1	1
1	RCAprox	3	B	78	1	0	1	1	0	1	0	0	0	30	180	13.3	2 DES	51	0	0	0	0	#NULL!	#NULL!	#NULL!	#NULL!	#NULL!	0	0	0	0	0	0	57	57	0	69	0	2	0	1	0	1	0	#NULL!	1	81	1	1
1	LCAmid	2	C	76	1	0	1	1	0	0	0	0	0	21	430	20	2 DES	52	0	0	0	0	#NULL!	#NULL!	#NULL!	#NULL!	#NULL!	0	0	0	0	0	0	52	#NULL!	#NULL!	#NULL!	0	1	1	0	0	1	0	#NULL!	1	65	0	1
1	LADmid	2	B	61	#NULL!	0	0	1	0	1	0	0	0	27	300	28	6 DES	140	0	0	0	0	#NULL!	#NULL!	#NULL!	#NULL!	#NULL!	1	0	0	0	0	0	65	#NULL!	#NULL!	#NULL!	0	1	0	1	0	1	0	#NULL!	1	75	1	1
1	RCAmid	3	C	48	1	0	0	1	1	1	0	0	0	25	500	45.3	4 DES	107	0	0	0	0	#NULL!	#NULL!	#NULL!	#NULL!	#NULL!	0	0	0	0	0	0	55	60	5	123	0	1	0	1	1	0	0	#NULL!	1	80	1	1
1	Rcxprox	4	B	74	1	1	0	1	0	1	0	0	0	27	350	18.3	3 DES	71	0	0	0	0	#NULL!	#NULL!	#NULL!	#NULL!	#NULL!	0	0	0	0	0	0	47	#NULL!	#NULL!	#NULL!	0	2	0	1	0	1	0	#NULL!	1	77	1	1
1	RCAprox, LADmid	3	B	78	1	1	0	1	0	0	0	0	0	39	100	13.6	2 DES	44	0	0	0	0	#NULL!	#NULL!	#NULL!	#NULL!	#NULL!	0	0	0	0	0	0	32	30	-2	276	0	6	1	1	0	1	0	#NULL!	0	110	1	1
1	RCAprox	3	B	80	1	0	0	1	0	1	0	0	0	26	260	6.3	3 DES	96	0	0	0	0	#NULL!	#NULL!	#NULL!	#NULL!	#NULL!	1	0	0	0	0	0	41	51	10	120	0	3	0	1	0	1	0	942	1	65	1	1
1	RCXprox	3	C	71	1	0	0	1	1	0	0	0	0	26	280	17.5	4 DES	84	0	0	0	0	#NULL!	#NULL!	#NULL!	#NULL!	#NULL!	0	0	0	0	0	0	63	62	-1	70	0	14	0	1	0	1	0	#NULL!	1	56	1	1
1	RCAprox	3	B	61	1	0	0	1	1	1	0	0	1	26	220	7.1	5 DES	110	0	0	0	0	#NULL!	#NULL!	#NULL!	#NULL!	#NULL!	1	0	0	0	0	0	60	60	0	#NULL!	0	1	0	1	0	1	0	#NULL!	1	52	1	1
1	LADmid	2	A	61	1	1	0	1	0	1	0	0	0	31	130	4.8	1 DES	23	0	0	0	0	#NULL!	#NULL!	#NULL!	#NULL!	#NULL!	0	0	0	0	0	0	60	#NULL!	#NULL!	#NULL!	0	1	0	1	1	0	0	#NULL!	1	65	1	1
1	RCAprox, CXmid	3	A	79	1	1	1	1	0	1	0	0	0	26	340	33	1 DES	28	0	0	0	0	#NULL!	#NULL!	#NULL!	#NULL!	#NULL!	0	0	0	0	0	0	17	35	18	221	0	8	1	1	0	1	0	#NULL!	0	61	1	1
1	LADmid	2	A	75	0	1	0	1	0	0	0	0	0	31	230	7.3	3 DES	60	0	0	0	0	#NULL!	#NULL!	#NULL!	#NULL!	#NULL!	1	0	0	0	0	0	70	#NULL!	#NULL!	#NULL!	0	1	0	1	1	0	0	#NULL!	0	57	1	0
1	RCAdist	3	A	81	0	0	0	0	1	0	0	0	0	24	100	5.6	1 DES	28	0	0	0	0	#NULL!	#NULL!	#NULL!	#NULL!	#NULL!	0	0	0	0	0	0	49	48	-1	105	0	14	1	0	1	0	0	#NULL!	0	95	0	0
1	RCAmid	3	B	77	1	0	0	1	1	0	1	0	0	28	#NULL!	#NULL!	#NULL!	#NULL!	0	0	0	0	#NULL!	#NULL!	#NULL!	#NULL!	#NULL!	1	0	1	1	2	50	32	41	9	177	0	2	1	0	0	1	0	#NULL!	1	47	1	1
1	RCA midl	3	B	79	1	0	0	1	1	1	0	0	0	19	140	4.4	3 DES	60	0	0	0	0	#NULL!	#NULL!	#NULL!	#NULL!	#NULL!	0	0	0	0	0	0	25	#NULL!	#NULL!	#NULL!	0	7	0	1	0	1	0	#NULL!	1	60	1	0
1	RCA dist	3	A	55	1	1	0	1	0	0	0	0	0	29	180	2.3	3 DES	52	0	0	0	0	#NULL!	#NULL!	#NULL!	#NULL!	#NULL!	1	0	0	0	0	0	61	66	5	#NULL!	0	1	0	1	0	1	0	#NULL!	0	65	0	0
1	RCAprox	3	B	72	1	0	0	1	0	0	0	0	0	35	200	27.1	3 DES	52	0	0	0	0	#NULL!	#NULL!	#NULL!	#NULL!	#NULL!	1	0	0	0	0	0	46	47	1	121	0	7	0	1	0	1	0	76	1	68	1	0
1	LADmid	2	C	44	1	1	0	0	1	1	0	0	0	34	#NULL!	#NULL!	#NULL!	#NULL!	0	0	0	0	#NULL!	#NULL!	#NULL!	#NULL!	#NULL!	0	0	0	0	0	0	27	33	6	210	0	1	0	1	0	1	0	#NULL!	1	91	1	1
1	LADmid	2	C	67	1	0	0	1	0	1	0	0	0	28	170	5.8	2 DES	54	0	0	0	0	#NULL!	#NULL!	#NULL!	#NULL!	#NULL!	1	1	0	0	0	0	62	65	3	125	0	1	0	1	1	0	0	#NULL!	1	58	1	1
1	LADmid	2	B	54	1	0	0	1	0	1	0	0	#NULL!	32	#NULL!	#NULL!	#NULL!	#NULL!	0	0	0	0	#NULL!	#NULL!	#NULL!	#NULL!	#NULL!	1	0	1	1	1	75	30	#NULL!	#NULL!	#NULL!	0	1	0	1	0	1	0	#NULL!	1	80	1	1
1	RCAprox	3	B	63	1	0	0	1	0	1	0	0	#NULL!	30	#NULL!	#NULL!	#NULL!	#NULL!	0	0	0	0	#NULL!	#NULL!	#NULL!	#NULL!	#NULL!	0	0	0	0	0	0	65	62	-3	124	0	1	0	1	1	0	0	#NULL!	1	59	1	1
1	LAD mid	2	C	71	0	1	0	1	0	1	0	0	0	#NULL!	80	4.1	2 BMS	42	0	0	0	0	#NULL!	#NULL!	#NULL!	#NULL!	#NULL!	0	0	0	0	0	0	30	#NULL!	#NULL!	#NULL!	0	9	1	0	0	1	0	#NULL!	0	134	0	1
1	RCAmid	3	C	86	1	0	0	1	0	1	0	0	0	20	360	26.3	4 DES	85	0	0	0	0	#NULL!	#NULL!	#NULL!	#NULL!	#NULL!	1	0	0	0	0	0	68	#NULL!	#NULL!	#NULL!	0	10	1	0	0	1	0	256	0	63	1	1
1	RCAprox	3	B	71	1	0	0	1	1	0	0	0	0	27	130	7.3	2 DES	51	0	0	0	0	#NULL!	#NULL!	#NULL!	#NULL!	#NULL!	1	0	0	0	0	0	71	57	-14	81	0	1	0	1	0	1	0	#NULL!	0	63	1	1
1	LADmid	2	A	67	1	0	0	1	1	1	0	0	0	26	120	4.1	2 DES	60	0	0	0	0	#NULL!	#NULL!	#NULL!	#NULL!	#NULL!	1	0	0	0	0	0	#NULL!	58	#NULL!	#NULL!	0	1	0	1	0	1	0	#NULL!	1	68	0	1
1	RCA prox	3	C	81	1	0	0	1	0	0	0	0	1	26	550	23.2	3 DES	60	0	0	0	0	#NULL!	#NULL!	#NULL!	#NULL!	#NULL!	0	0	0	0	0	0	60	#NULL!	#NULL!	#NULL!	0	1	0	1	0	1	0	#NULL!	1	63	1	1
1	RCx mid	4	C	54	1	0	0	1	1	1	0	0	0	25	450	22	5 DES	100	0	0	0	0	#NULL!	#NULL!	#NULL!	#NULL!	#NULL!	0	0	0	0	0	0	60	57	-3	115	0	1	0	1	0	1	0	#NULL!	1	61	1	1
1	LAD-midl	2	B	73	1	1	0	1	0	0	0	0	0	25	160	5	3 DES	50	0	0	0	0	#NULL!	#NULL!	#NULL!	#NULL!	#NULL!	0	0	0	0	0	0	26	26	0	173	0	1	1	0	1	0	0	#NULL!	1	90	1	0
1	LADdist	2	C	73	1	0	1	1	0	0	0	0	0	33	250	8.4	4 DES	90	0	0	0	0	#NULL!	#NULL!	#NULL!	#NULL!	#NULL!	1	0	0	0	0	0	63	59	-4	124	0	2	0	1	0	1	0	#NULL!	1	60	1	1
1	LADmid	2	C	73	1	1	0	1	0	1	0	0	0	25	90	7.2	1 DES	36	0	0	0	0	#NULL!	#NULL!	#NULL!	#NULL!	#NULL!	0	0	0	0	0	0	53	71	18	#NULL!	0	1	1	0	0	1	0	#NULL!	0	68	1	1
1	LADdist	2	A	55	1	0	0	1	1	0	0	1	0	24	290	12.2	3 DES	27	0	0	0	0	#NULL!	#NULL!	#NULL!	#NULL!	#NULL!	0	0	0	0	0	0	25	40	15	#NULL!	0	4	0	1	0	1	0	#NULL!	1	66	1	1
1	LADdist	2	C	44	1	1	0	1	1	1	0	0	0	34	150	3.5	1 DES	14	0	0	0	0	#NULL!	#NULL!	#NULL!	#NULL!	#NULL!	0	0	0	0	0	0	35	33	-2	210	0	1	1	0	0	1	0	#NULL!	1	100	1	1
1	RCAprox	3	B	56	1	0	1	1	1	1	0	0	0	21	#NULL!	#NULL!	#NULL!	#NULL!	0	0	0	0	#NULL!	#NULL!	#NULL!	#NULL!	#NULL!	1	0	1	0	0	0	57	#NULL!	#NULL!	#NULL!	0	1	0	1	0	1	0	14	1	55	1	1
1	RCAdist	3	B	55	1	1	0	1	0	0	0	1	0	23	#NULL!	#NULL!	#NULL!	#NULL!	0	0	0	0	#NULL!	#NULL!	#NULL!	#NULL!	#NULL!	1	0	1	1	3	25	55	#NULL!	#NULL!	#NULL!	0	1	1	0	0	1	0	#NULL!	1	69	1	1
1	LAD prox	1	C	68	1	0	0	1	0	1	0	0	0	24	200	7.5	2 DES	40	0	0	0	0	#NULL!	#NULL!	#NULL!	#NULL!	#NULL!	1	0	1	1	1	50	60	#NULL!	#NULL!	#NULL!	0	1	1	0	0	1	0	#NULL!	1	54	1	1
1	RCA midl	3	C	57	1	0	0	1	1	1	0	0	1	24	250	13	3 DES	80	0	0	0	0	#NULL!	#NULL!	#NULL!	#NULL!	#NULL!	1	0	0	0	0	0	50	#NULL!	#NULL!	#NULL!	0	1	0	1	0	1	0	#NULL!	1	62	1	1
1	RCA prox	3	C	41	1	0	0	1	1	1	0	0	0	27	400	29.2	4 DES	92	0	0	0	0	#NULL!	#NULL!	#NULL!	#NULL!	#NULL!	1	0	0	0	0	0	63	#NULL!	#NULL!	#NULL!	0	1	0	1	0	1	0	#NULL!	1	80	1	1
1	RCX prox	4	C	70	0	1	0	1	1	1	0	0	0	22	250	17	1 DES	20	0	0	0	0	#NULL!	#NULL!	#NULL!	#NULL!	#NULL!	0	0	0	0	0	0	60	#NULL!	#NULL!	#NULL!	0	2	0	1	0	1	0	70	1	67	1	1
1	LADmid	2	B	44	1	0	0	1	1	0	0	0	0	34	300	16.2	3 DES	84	0	0	0	0	#NULL!	#NULL!	#NULL!	#NULL!	#NULL!	0	0	0	0	0	0	70	#NULL!	#NULL!	#NULL!	0	1	0	1	0	1	0	#NULL!	1	72	0	0
1	LADostial	1	C	60	1	0	0	1	1	1	0	0	0	29	160	6.5	2 DES	36	0	0	0	0	#NULL!	#NULL!	#NULL!	#NULL!	#NULL!	1	0	1	1	1	75	43	50	7	140	0	3	1	0	0	1	0	#NULL!	1	84	1	1
1	LADmid, RCAprox	3	B	88	1	1	1	1	0	0	0	1	0	21	460	16.4	2 DES	57	0	1	1	0	5	1	1	#NULL!	#NULL!	1	0	1	1	1	50	30	#NULL!	#NULL!	#NULL!	0	20	1	0	0	1	0	#NULL!	0	76	1	1
1	RCAmid	3	C	76	1	0	0	1	1	1	0	0	#NULL!	26	#NULL!	#NULL!	#NULL!	#NULL!	0	0	0	0	#NULL!	#NULL!	#NULL!	#NULL!	#NULL!	1	1	0	0	0	0	50	55	5	#NULL!	0	1	1	0	0	1	0	#NULL!	0	78	0	0
1	RCAprox	3	A	76	1	0	0	1	1	0	1	0	#NULL!	30	#NULL!	#NULL!	#NULL!	#NULL!	0	0	0	0	#NULL!	#NULL!	#NULL!	#NULL!	#NULL!	0	0	0	0	0	0	39	#NULL!	#NULL!	#NULL!	0	1	1	0	0	1	0	#NULL!	1	62	1	1
1	RCA mid	3	B	54	0	0	0	1	0	1	0	0	0	32	190	14.2	3 DES	70	0	0	0	0	#NULL!	#NULL!	#NULL!	#NULL!	#NULL!	1	0	0	0	0	0	54	#NULL!	#NULL!	#NULL!	0	1	0	1	0	1	0	#NULL!	1	66	1	1
1	RCX midl	4	C	61	0	0	1	1	1	1	0	0	0	27	180	8.1	1 DES	24	0	0	0	0	#NULL!	#NULL!	#NULL!	#NULL!	#NULL!	0	0	0	0	0	0	35	50	15	125	0	7	0	1	1	0	0	#NULL!	0	136	1	0
1	RCA midl	3	C	60	1	1	0	1	1	1	0	0	0	28	450	21.1	3 DES	84	0	0	0	0	#NULL!	#NULL!	#NULL!	#NULL!	#NULL!	0	0	0	0	0	0	65	#NULL!	#NULL!	#NULL!	0	1	0	1	0	1	0	#NULL!	1	83	1	1
1	LAD midl	2	C	58	0	1	0	1	0	1	0	0	0	29	240	27	3 DES	68	0	0	0	0	#NULL!	#NULL!	#NULL!	#NULL!	#NULL!	1	0	0	0	0	0	70	#NULL!	#NULL!	#NULL!	0	1	0	1	1	0	0	#NULL!	1	74	1	0
1	LADmid	2	A	52	0	0	0	1	0	1	0	0	0	23	280	23.5	1 DES	28	0	0	0	0	#NULL!	#NULL!	#NULL!	#NULL!	#NULL!	1	0	0	0	0	0	#NULL!	#NULL!	#NULL!	#NULL!	0	1	0	1	0	1	0	#NULL!	1	73	0	1
1	RCAprox	3	A	50	1	0	0	1	1	0	0	0	0	32	80	3.6	1 DES	28	0	0	0	0	#NULL!	#NULL!	#NULL!	#NULL!	#NULL!	0	0	0	0	0	0	55	#NULL!	#NULL!	#NULL!	0	1	0	1	0	1	0	#NULL!	1	77	1	0
1	LADdist	2	C	64	1	1	0	1	1	0	0	0	0	27	150	35	2 DES	46	0	0	0	0	#NULL!	#NULL!	#NULL!	#NULL!	#NULL!	1	0	1	1	2	100	61	#NULL!	#NULL!	#NULL!	0	1	1	0	0	1	0	#NULL!	1	73	1	1
1	Rcxostial	4	C	79	1	1	1	1	0	0	1	0	1	27	230	17.1	3 DES	39	0	0	0	0	#NULL!	#NULL!	#NULL!	#NULL!	#NULL!	0	0	0	0	0	0	45	#NULL!	#NULL!	#NULL!	0	3	0	1	0	1	0	4241	1	70	1	1
1	RCAprox	3	B	79	1	0	0	1	0	1	0	0	1	24	820	49	2 DES	52	0	0	0	0	#NULL!	#NULL!	#NULL!	#NULL!	#NULL!	0	0	0	0	0	0	49	#NULL!	#NULL!	#NULL!	0	2	0	1	0	1	0	823	1	59	1	1
1	RCAmid, LADmid	2	B	65	1	0	0	1	0	1	0	0	0	29	250	7.2	1 DES	24	0	0	0	0	#NULL!	#NULL!	#NULL!	#NULL!	#NULL!	0	0	0	0	0	0	28	54	26	128	0	1	1	1	0	1	0	#NULL!	1	80	1	1
[truncated: 9 more columns]
